# Supplementary material for: SIDD: A Semantically Integrated Database towards a Global View of Human Disease
Source: PLoS One. 2013 Oct 11;8(10):e75504. doi: 10.1371/journal.pone.0075504 (PMC3795748; doi:10.1371/journal.pone.0075504)
Supplement: Dataset S1 — The detailed manual checking result of MFS and RCA mapping. (XLSX) [file pone.0075504.s004.xlsx]

## Sheet: MFS results after check
DOID	Disease_name_in_DO	Disease_synonymous_in_DO	Disease_name_in_DVSDs	Mapping	ID_Type	ID	Score_1	Score_2
DOID:1116	pertussis	bordetella infection | wc - whooping cough | whooping cough	whooping cough	MFS	MSH	D014917	1	1
DOID:2297	leptospirosis	fort bragg fever | leptospiral or spirochetal jaundice | leptospirosis icterohaemorrhagica | leptospirosis icterohemorrhagica | leptospirosis icterohemorrhagica (disorder) | nanukayami fever | rat catcher's yellows | spirochetal jaundice | weil's disease | weil's disease (disorder)	weil disease	MFS	MSH	D014895	1	1
DOID:0050560	walker-warburg syndrome	cerebroocular dysplasia-muscular dystrophy syndrome | hard syndrome	walker-warburg syndrome	MFS	MSH	D058494	1	1
DOID:0050661	vitelliform macular dystrophy	best disease | best macular dystrophy | juvenile-onset vitelliform macular dystrophy	vitelliform macular dystrophy	MFS	MSH	D057826	1	1
DOID:8449	vitamin b deficiency		vitamin b deficiency	MFS	MSH	D014804	1	1
DOID:934	viral infectious disease	arbovirus infectious disease | arthropod-borne viruses | viral disease | viral disease (disorder) | viral infection | viral infection nos | viral infection nos (disorder) | viral infection, unspecified (disorder) | viral: [infection nos] or [illness] | virus infection	virus diseases	MFS	MSH	D014777	1	1
DOID:18	urinary system disease	non-neoplastic urinary tract disease | urinary tract disease	urologic diseases	MFS	MSH	D014570	1	1
DOID:1265	genitourinary cancer		urogenital neoplasms	MFS	MSH	D014565	1	1
DOID:1829	urethral stricture		urethral stricture	MFS	MSH	D014525	1	1
DOID:5199	ureteral obstruction		ureteral obstruction	MFS	MSH	D014517	1	1
DOID:0050481	endemic typhus	cat flea rickettsiosis | fleaborne typhus | murine typhus | rat-flea typhus | rickettsia felis spotted fever | shop typhus | toulon typhus | urban typhus | urban typhus of malaya	typhus, endemic flea-borne	MFS	MSH	D014437	1	1
DOID:11256	typhus	classical typhus (fever) | endemic flea-borne typhus | endemic typhus fever | epidemic (louse-borne) typhus | epidemic louse-borne typhus | epidemic louse-borne typhus fever due to rickettsia prowazekii | european typhus | exanthematic typhus fever nos | exanthematous typhus | famine fever | flea typhus (disorder) | flea-borne rickettsiosis | flea-borne typhus | hospital fever | jail fever | lous…	typhus, endemic flea-borne	MFS	MSH	D014437	0	1
DOID:0050266	tungiasis		tungiasis	MFS	MSH	D058285	1	1
DOID:3800	avian leukosis	tumor virus infections	tumor virus infections	MFS	MSH	D014412	0	0
DOID:2938	epstein-barr virus infectious disease	ebv infection | epstein-barr virus infection (disorder) | tumor virus infections	tumor virus infections	MFS	MSH	D014412	0	0
DOID:5399	ovine pulmonary adenomatosis	jaagziekte (disorder) | ovine pulmonary adenomatosis | pulmonary adenomatosis | pulmonary adenomatosis (morphologic abnormality) | tumor virus infections	tumor virus infections	MFS	MSH	D014412	0	0
DOID:11166	papillomavirus infectious disease	human papilloma virus infection | human papilloma virus infection (disorder) | human papilloma virus infection, nos | human papilloma virus infectious disease | tumor virus infections	tumor virus infections	MFS	MSH	D014412	0	0
DOID:2123	tularemia		tularemia	MFS	MSH	D014406	1	1
DOID:1638	central nervous system tuberculosis	intracranial tuberculoma | tuberculoma of brain | tuberculosis of meninges and central nervous system | tuberculosis of meninges and central nervous system (disorder) | tuberculous abscess of brain	tuberculosis, central nervous system	MFS	MSH	D020306	1	1
DOID:399	tuberculosis	tuberculoma | tuberculoma (finding) | tuberculosis of mother, with delivery | tuberculosis pregnancy | tuberculosis, antepartum | tuberculosis, postpartum | tuberculous abscess	tuberculosis	MFS	MSH	D014376	1	1
DOID:561	trigeminal nerve disease		trigeminal nerve diseases	MFS	MSH	D020433	1	1
DOID:0050587	trichotillomania		trichotillomania	MFS	MSH	D014256	1	1
DOID:2960	photosensitive trichothiodystrophy	ibids syndrome | sulfur-deficient brittle hair syndrome | tay syndrome | trichothiodystrophy | trichothiodystrophy with congenital ichthyosis	trichothiodystrophy syndromes	MFS	MSH	D054463	1	1
DOID:0050290	trichosporonosis		trichosporonosis	MFS	MSH	D060586	1	1
DOID:10919	transsexualism		transsexualism	MFS	MSH	D014189	1	1
DOID:9790	toxocariasis	infection by toxascaris (disorder) | toxocara infection | visceral larva migrans	toxocariasis	MFS	MSH	D014120	1	1
DOID:4337	tinea capitis	dermatophytosis of scalp | dermatophytosis of scalp and beard | dermatophytosis of scalp or beard | dermatophytosis of scalp or beard (disorder) | dermatophytosis of scalp or beard nos (disorder) | scalp ringworm | tinea capitis (disorder) | tinea capitis due to trichophyton rubrum | trichophyton rubrum tinea capitis	tinea capitis	MFS	MSH	D014006	1	1
DOID:7166	thyroiditis		thyroiditis	MFS	MSH	D013966	1	1
DOID:11633	thyroid hormone resistance syndrome	generalized thyroid hormone resistance (disorder) | refetoff syndrome (disorder) | thyroid hormone resistance | thyroid hormone resistance syndrome (disorder) | thyroid hormone responsiveness defect (disorder)	thyroid hormone resistance syndrome	MFS	MSH	D018382	1	1
DOID:10772	thrombotic thrombocytopenic purpura	moschcowitz's syndrome | thrombotic microangiopathy | thrombotic microangiopathy (disorder) | thrombotic microangiopathy nos (disorder) | thrombotic thrombocytopenic purpura | thrombotic thrombocytopenic purpura (disorder) | thrombotic thrombocytopenic purpura [ambiguous] | ttp - thrombotic thrombocytopenic purpura	thrombotic microangiopathies	MFS	MSH	D057049	1	1
DOID:0060118	thoracic disease		thoracic diseases	MFS	MSH	D013896	1	1
DOID:14087	epicondylitis	andrel epicondylitis | archer's elbow | golfer's elbow | hockey elbow | lateral epicondylitis | medial epicondylitis | shooter's elbow | tennis elbow	tennis elbow	MFS	MSH	D013716	1	1
DOID:984	temporomandibular joint disorder	costen's syndrome | myofascial pain - dysfunction syndrome of tmj | temporomandibular dysfunction syndrome | temporomandibular joint dysfunction syndrome | tmj syndrome | tmj-pain-dysfunction syndrome	temporomandibular joint dysfunction syndrome	MFS	MSH	D013706	1	1
DOID:2508	takayasu's arteritis	(aortic arch arteritis) or (takayasu's disease[& pulseless]) | aortic arch arteritis | aortic arch syndrome | idiopathic aortitis (disorder) | takayasu's disease	takayasu arteritis	MFS	MSH	D013625	1	1
DOID:0050596	taeniasis	beef tapeworm infection | infection by taeniarhynchus saginatus | taenia saginata infectious disease	taeniasis	MFS	MSH	D013622	1	1
DOID:8828	systemic inflammatory response syndrome	sirs | systemic inflammatory response syndrome (sirs) nos | systemic inflammatory response syndrome, unspecified	systemic inflammatory response syndrome	MFS	MSH	D018746	1	1
DOID:4166	syphilis	syphilis | syphilis (disorder) | syphilis nos | syphilis nos (disorder) | syphilis, unspecified | syphilis, unspecified (disorder) | syphilitic chancre	syphilis	MFS	MSH	D013587	1	1
DOID:6088	acute stress disorder	traumatic stress disorder	stress disorders, traumatic, acute	MFS	MSH	D040701	1	1
DOID:6088	acute stress disorder	traumatic stress disorder	stress disorders, traumatic	MFS	MSH	D040921	1	1
DOID:6590	spondylitis		spondylitis	MFS	MSH	D013166	1	1
DOID:5612	spinal cancer	intraspinal tumor | malignant tumor of the spinal cord | spinal cord cancer | spinal cord neoplasm | spinal neoplasm | tumor of the spinal cord	spinal neoplasms	MFS	MSH	D013125	1	1
DOID:4140	biliary dyskinesia	biliary dyskinesia | biliary dyskinesia (disorder) | biliary dyskinesia (disorder) [ambiguous] | sphincter of oddi dysfunction	sphincter of oddi dysfunction	MFS	MSH	D046628	1	1
DOID:0050628	advanced sleep phase syndrome	familial advanced sleep-phase syndrome	sleep disorders, circadian rhythm	MFS	MSH	D020178	1	1
DOID:3143	eczematous skin disease	contact dermatitis and other eczema | contact dermatitis and other eczema due to animal (cat) (dog) dander | contact dermatitis and other eczema due to detergents | contact dermatitis and other eczema due to drugs and medicines in contact with skin | contact dermatitis and other eczema due to food in contact with skin | contact dermatitis and other eczema due to oils and greases | contact dermati…	skin diseases, eczematous	MFS	MSH	D017443	1	1
DOID:0050127	sinusitis		sinusitis	MFS	MSH	D012852	1	1
DOID:10325	silicosis	pneumoconiosis due to other silica or silicates | pneumoconiosis due to silica (disorder) | pneumoconiosis due to silicates (disorder) | silica pneumoconiosis nos (disorder) | silicosis | silicotic fibrosis of lung | silicotuberculosis | silicotuberculosis (disorder)	silicotuberculosis	MFS	MSH	D012830	1	1
DOID:9098	sebaceous gland disease		sebaceous gland diseases	MFS	MSH	D012625	1	1
DOID:0060167	seasonal affective disorder	winter depression	seasonal affective disorder	MFS	MSH	D016574	1	1
DOID:9335	scotoma	blind spot area scotoma nos (finding) | enlarged angioscotoma | enlarged blind spot | enlarged paracaecal scotoma | generalized visual field contraction or constriction | scotoma of blind spot area | sector or arcuate visual field defects	scotoma	MFS	MSH	D012607	1	1
DOID:0050597	intestinal schistosomiasis	katayama fever | schistosoma japonicum infection | schistosoma mansoni infectious disease | schistosomiasis japonica	schistosomiasis mansoni	MFS	MSH	D012555	1	1
DOID:1395	schistosomiasis		schistosomiasis	MFS	MSH	D012552	1	1
DOID:11092	salmonella gastroenteritis	enteric paratyphosis | salmonella food poisoning | salmonella food poisoning (disorder) | salmonella gastroenteritis | salmonella gastroenteritis (disorder) | salmonella gastroenteritis [ambiguous] | salmonellosis | salmonellosis (& [gastroenteritis] or [food poisoning])	salmonella infections	MFS	MSH	D012480	1	1
DOID:10854	salivary gland disease	non-neoplastic salivary gland disease | salivary gland disease	salivary gland diseases	MFS	MSH	D012466	1	1
DOID:2843	long qt syndrome	long q-t syndrome | lqt | romano-ward syndrome | romano-ward syndrome (disorder)	romano-ward syndrome	MFS	MSH	D029597	1	1
DOID:0050052	rocky mountain spotted fever	brazillian spotted | choix | exanthematic typhus of sao paulo | fiebre maculosa | fiebre manchada | sao paulo typhus | so paulo fever | tick typhus | tobia fever	rocky mountain spotted fever	MFS	MSH	D012373	1	1
DOID:4481	allergic rhinitis	allergic rhinitis due to animal (cat) (dog) hair and dander | allergic rhinitis due to food | allergic rhinitis due to pollen | allergic rhinitis due to pollen (disorder) | allergy to pollen (disorder) | atopic rhinitis | hay fever | hay fever - pollens | non-seasonal allergic rhinitis | perenial allergic rhinitis | pollenosis | pollinosis | seasonal allergic rhinitis | seasonal allergic rhinitis…	rhinitis, allergic, seasonal	MFS	MSH	D006255	1	1
DOID:11162	respiratory failure	acute and chronic respiratory failure | acute on chronic respiratory failure | acute respiratory failure | acute respiratory failure (disorder) | acute-on-chronic respiratory failure (disorder) | chronic respiratory failure | chronic respiratory failure (disorder) | respiratory failure | respiratory failure (context-dependent category) | respiratory failure (disorder) | respiratory failure nos | …	respiratory insufficiency	MFS	MSH	D012131	1	1
DOID:12716	newborn respiratory distress syndrome	hmd - hyaline membrane disease | hyaline membrane disease | idiopathic respiratory distress of newborn | idiopathic respiratory distress syndrome [irds or rds] of newborn | idiopathic respiratory distress syndrome, nos | neonatal respiratory distress syndrome | newborn respiratory distress syndrome | pulmonary hyaline membrane disease | pulmonary hypoperfusion syndrome of newborn | respiratory di…	respiratory distress syndrome, newborn	MFS	MSH	D012127	1	1
DOID:784	chronic kidney failure	chronic renal disease | chronic renal failure syndrome (disorder) | crf | renal failure - chronic	renal insufficiency, chronic	MFS	MSH	D051436	1	1
DOID:12904	mucocele of salivary gland	mucocele of salivary gland (disorder) | mucocele of salivary gland unspecified (disorder) | mucous retention cyst of salivary gland | ranula | ranula (disorder) | salivary cyst | salivary gland mucocele nos (disorder)	ranula	MFS	MSH	D011900	1	1
DOID:0080038	pycnodysostosis		pycnodysostosis	MFS	MSH	D058631	1	1
DOID:14265	pulmonary valve insufficiency	pulmonary incompetence | pulmonary incompetence, non-rheumatic (disorder) | pulmonary insufficiency following trauma and surgery | pulmonary regurg. | pulmonary regurgitation | pulmonic insufficiency nos | pulmonic valve regurgitation (disorder)	pulmonary valve insufficiency	MFS	MSH	D011665	1	1
DOID:4737	somatoform disorder	physiological malfunction arising from mental factor | psychophysiologic disorder | psychosomatic disorder	psychophysiologic disorders	MFS	MSH	D011602	1	1
DOID:898	polycystic kidney disease	caroli disease | congenital biliary ectasias | polycystic kidney and hepatic disease 1	polycystic kidney diseases	MFS	MSH	D007690	1	1
DOID:10247	pleurisy		pleurisy	MFS	MSH	D010998	1	1
DOID:11029	pinguecula	pinguecula (disorder)	pinguecula	MFS	MSH	D059407	1	1
DOID:2275	pharyngitis	acute pharyngitis | acute pharyngitis (disorder) | acute pharyngitis (disorder) [ambiguous] | acute sore throat | acute sore throat nos | chronic pharyn/nasopharyngitis | chronic pharyngitis | chronic pharyngitis and nasopharyngitis | chronic pharyngitis and nasopharyngitis nos (disorder) | chronic pharyngitis nos (disorder) | chronic sore throat | disorder of pharynx (disorder) | inflamed throat…	pharyngitis	MFS	MSH	D010612	1	1
DOID:0060119	pharynx cancer		pharyngeal neoplasms	MFS	MSH	D010610	1	1
DOID:2275	pharyngitis	acute pharyngitis | acute pharyngitis (disorder) | acute pharyngitis (disorder) [ambiguous] | acute sore throat | acute sore throat nos | chronic pharyn/nasopharyngitis | chronic pharyngitis | chronic pharyngitis and nasopharyngitis | chronic pharyngitis and nasopharyngitis nos (disorder) | chronic pharyngitis nos (disorder) | chronic sore throat | disorder of pharynx (disorder) | inflamed throat…	pharyngeal diseases	MFS	MSH	D010608	1	1
DOID:14049	phaeohyphomycosis	infection by dematiacious fungi | infection by dematiacious fungi [phaehyphomycosis] | phaehyphomycosis	phaeohyphomycosis	MFS	MSH	D060446	1	1
DOID:10755	petrositis	acute petrositis | chronic petrositis | inflammation of petrous bone	petrositis	MFS	MSH	D059270	1	1
DOID:8283	peritonitis	acute generalized peritonitis | acute generalized peritonitis (disorder) | primary bacterial peritonitis (disorder) | retractile mesenteritis | retractile mesenteritis (disorder) | sclerosing mesenteritis | spontaneous bacterial peritonitis	peritonitis	MFS	MSH	D010538	1	1
DOID:341	peripheral vascular disease		peripheral vascular diseases	MFS	MSH	D016491	1	1
DOID:9307	rectal prolapse	procidentia, rectum | rectal prolapse | rectal prolapse (disorder) | rectal prolapse [ambiguous] | rectal prolapse nos (disorder)	pelvic organ prolapse	MFS	MSH	D056887	1	0
DOID:1398	parasitic infectious disease	ectoparasitic disease | parasitemia	parasitemia	MFS	MSH	D018512	1	1
DOID:8283	peritonitis	acute generalized peritonitis | acute generalized peritonitis (disorder) | primary bacterial peritonitis (disorder) | retractile mesenteritis | retractile mesenteritis (disorder) | sclerosing mesenteritis | spontaneous bacterial peritonitis	panniculitis, peritoneal	MFS	MSH	D015436	1	1
DOID:2913	acute pancreatitis	acute necrotizing pancreatitis | acute necrotizing pancreatitis (disorder) | acute pancreatitis (disorder) | acute pancreatitis (disorder) [ambiguous] | acute pancreatitis nos | acute pancreatitis nos (disorder) | acute pancreatitis unspecified (disorder) | pancreatitis necrotizing	pancreatitis, acute necrotizing	MFS	MSH	D019283	1	1
DOID:3443	mammary paget's disease	paget cell neoplasm | paget's disease | paget's disease of the breast	paget's disease, mammary	MFS	MSH	D010144	1	1
DOID:654	overnutrition		overnutrition	MFS	MSH	D044343	1	1
DOID:13050	corpus luteum cyst		ovarian cysts	MFS	MSH	D010048	0	0
DOID:5119	ovarian cyst		ovarian cysts	MFS	MSH	D010048	1	1
DOID:0050147	otomycosis	singapore ear	otomycosis	MFS	MSH	D059249	1	1
DOID:9463	otitis externa	swimmer's ear	otitis externa	MFS	MSH	D010032	1	1
DOID:203	exostosis	bone spur | bony outgrowth | orbital exostosis | osteophyte | swimmer's exostosis	osteophyte	MFS	MSH	D054850	1	1
DOID:10159	osteonecrosis	avascular necrosis of bone | bone necrosis	osteonecrosis	MFS	MSH	D010020	1	1
DOID:4624	ollier disease	dyschondroplasia | enchondromatosis with haemangiomata | enchondromatosis, multiple | kast's syndrome | maffucci syndrome | osteochondromatosis	osteochondromatosis	MFS	MSH	D018216	1	1
DOID:84	osteochondritis dissecans	ocd	osteochondritis dissecans	MFS	MSH	D010008	1	1
DOID:0060098	osteoblastoma		osteoblastoma	MFS	MSH	D018215	1	1
DOID:8398	osteoarthritis	degenerative arthritis | degenerative joint disease | hypertrophic arthritis | osteoarthrosis | osteoarthrosis and allied disorder	osteoarthritis	MFS	MSH	D010003	1	1
DOID:0050533	soldiers heart	irritable heart | mitral valve prolapse syndrome | neurocirculatory asthenia | orthostatic intolerance	orthostatic intolerance	MFS	MSH	D054971	1	1
DOID:8557	oropharynx cancer	malignant neoplasm of junctional region of oropharynx | malignant neoplasm of lateral wall of oropharynx | malignant neoplasm of oropharynx | malignant neoplasm of oropharynx nos (disorder) | malignant neoplasm of oropharynx, nos | malignant neoplasm of oropharynx, other specified sites (disorder) | malignant neoplasm of other specified site of oropharynx nos (disorder) | malignant neoplasm of ot…	oropharyngeal neoplasms	MFS	MSH	D009959	1	1
DOID:9369	orbital plasma cell granuloma	idiopathic orbital inflammation | inflammatory pseudotumor of orbit (disorder) | orbital myositis | orbital myositis (disorder) | pseudotumor of orbit	orbital myositis	MFS	MSH	D055622	1	1
DOID:5773	oral submucous fibrosis	oral cavity submucous fibrosis | oral submucosal fibrosis (disorder) | oral submucosal fibrosis, including of tongue	oral submucous fibrosis	MFS	MSH	D009914	1	1
DOID:9699	ophthalmia neonatorum	gonococcal conjunctivitis (neonatorum) | gonococcal ophthalmia neonatorum | neonatal conjunctivitis	ophthalmia neonatorum	MFS	MSH	D009878	1	1
DOID:0050275	onychomycosis		onychomycosis	MFS	MSH	D014009	1	1
DOID:14504	niemann-pick disease	lipoid histiocytosis (classical phosphatide) | niemann-pick disease | niemann-pick disease type a | niemann-pick disease type b | niemann-pick disease type c | niemann-pick disease with cholesterol esterification block | niemann-pick disease, subacute juvenile form | niemann-pick disease, type c (disorder) | sphingomyelin lipidosis | sphingomyelin/cholesterol lipidosis (disorder) | sphingomyelina…	niemann-pick disease, type c	MFS	MSH	D052556	1	1
DOID:8712	neurofibromatosis	acoustic neurofibromatosis | central neurofibromatosis | neurofibromatosis 1 | neurofibromatosis type 1 | neurofibromatosis type 2 | neurofibromatosis type 4 | neurofibromatosis type iv | peripheral neurofibromatosis | recklinghausen's neurofibromatosis | type iv neurofibromatosis of riccardi | von reklinghausen disease	neurofibromatosis 2	MFS	MSH	D016518	1	1
DOID:8712	neurofibromatosis	acoustic neurofibromatosis | central neurofibromatosis | neurofibromatosis 1 | neurofibromatosis type 1 | neurofibromatosis type 2 | neurofibromatosis type 4 | neurofibromatosis type iv | peripheral neurofibromatosis | recklinghausen's neurofibromatosis | type iv neurofibromatosis of riccardi | von reklinghausen disease	neurofibromatoses	MFS	MSH	D017253	1	1
DOID:10079	cysticercosis	intestinal taenia solium infection | neurocysticercosis | pork tapeworm infection | tapeworm infection: [intestinal taenia solium] or [pork] | tenia solium infectious disease	neurocysticercosis	MFS	MSH	D020019	1	1
DOID:1089	tethered spinal cord syndrome	spinal dysraphism	neural tube defects	MFS	MSH	D009436	1	1
DOID:3093	nervous system cancer	malignant neoplasm of nervous system | neoplasm of nervous system (disorder) | nervous system neoplasm | neural neoplasm | neural tumor | tumor of the nervous system	nervous system neoplasms	MFS	MSH	D009423	1	1
DOID:175	vascular cancer	blood vessel neoplasm | blood vessel tumor (morphologic abnormality) | blood vessel tumors (morphologic abnormality) | blood vessel tumour disorder | haemangiomatous tumour | leiomyosarcoma of the renal vein | malignant great vessel tumor | malignant tumor of pulmonary artery | malignant tumor of pulmonary vein | malignant vascular neoplasm | malignant vascular tumor | neoplasm of great vessel | …	neoplasms, vascular tissue	MFS	MSH	D009383	1	1
DOID:6536	plasma cell neoplasm	plasma cell dyscrasia (disorder) | plasma cell tumour | plasmacytic tumor	neoplasms, plasma cell	MFS	MSH	D054219	1	1
DOID:3355	fibrosarcoma	fibrocytic tumor | fibrosarcoma | fibrosarcoma (morphologic abnormality) | fibrosarcoma of soft tissue | fibrosarcoma of the soft tissue | fibrous tissue neoplasm	neoplasms, fibrous tissue	MFS	MSH	D018218	1	1
DOID:3347	osteosarcoma	bone tissue neoplasm | osteogenic sarcoma | osteoid sarcoma | osteosarcoma | osteosarcoma - disorder | osteosarcoma, no icd-o subtype (morphologic abnormality) | skeletal sarcoma	neoplasms, bone tissue	MFS	MSH	D018213	1	1
DOID:2513	basal cell carcinoma	basal cell cancer | basal cell carcinoma | basal cell carcinoma (morphologic abnormality) | basal cell carcinoma nos (morphologic abnormality) | basal cell carcinoma of skin | basal cell carcinoma of skin (disorder) | basal cell neoplasm | basal cell neoplasm (morphologic abnormality) | basal cell neoplasm nos (morphologic abnormality) | basal cell tumor | basal cell tumor (morphologic abnormalit…	neoplasms, basal cell	MFS	MSH	D018295	1	1
DOID:3106	nematoda infectious disease	creeping eruption | larva migrans | nematode infection | roundworm | roundworm infection	nematode infections	MFS	MSH	D009349	1	1
DOID:9261	nasopharynx carcinoma	carcinoma of nasopharynx | malignant nasopharyngeal tumor | malignant neoplasm of anterior wall of nasopharynx | malignant neoplasm of anterior wall of nasopharynx nos (disorder) | malignant neoplasm of lateral wall of nasopharynx | malignant neoplasm of lateral wall of nasopharynx nos (disorder) | malignant neoplasm of nasopharyngeal wall (disorder) | malignant neoplasm of nasopharyngeal wall no…	nasopharyngeal neoplasms	MFS	MSH	D009303	0	0
DOID:9207	periodic limb movement disorder	nocturnal myoclonus	myoclonus	MFS	MSH	D009207	1	1
DOID:461	muscle benign neoplasm	muscle neoplasm | muscle tissue neoplasm | myomatous neoplasm (morphologic abnormality) | myomatous neoplasm nos (morphologic abnormality) | myomatous tumor | myomatous tumor (qualifier value) | neoplasm of muscle (disorder)	muscle neoplasms	MFS	MSH	D019042	1	1
DOID:4045	muscle cancer	malignant neoplasm of muscle, nos | malignant tumor of muscle (disorder) | malignant tumor of the muscle | myosarcoma | myosarcoma (morphologic abnormality)	muscle neoplasms	MFS	MSH	D019042	0	0
DOID:1766	factitious disorder	munchausen syndrome	munchausen syndrome	MFS	MSH	D009110	1	1
DOID:4752	multiple system atrophy	multiple system atrophy (disorder) | shy-drager syndrome	multiple system atrophy	MFS	MSH	D019578	1	1
DOID:3324	mood disorder	episodic mood disorder	mood disorders	MFS	MSH	D019964	1	1
DOID:4236	carcinosarcoma	carcinosarcoma | carcinosarcoma (morphologic abnormality) | carcinosarcoma nos (morphologic abnormality) | malignant mixed mesodermal (mullerian) tumor | malignant mixed mullerian tumor | mesodermal mixed tumor | mesodermal mixed tumor (morphologic abnormality) | mixed mesodermal (mullerian) tumor | mmmt | mullerian mixed tumor | mullerian mixed tumor (morphologic abnormality)	mixed tumor, mullerian	MFS	MSH	D018200	1	1
DOID:4236	carcinosarcoma	carcinosarcoma | carcinosarcoma (morphologic abnormality) | carcinosarcoma nos (morphologic abnormality) | malignant mixed mesodermal (mullerian) tumor | malignant mixed mullerian tumor | mesodermal mixed tumor | mesodermal mixed tumor (morphologic abnormality) | mixed mesodermal (mullerian) tumor | mmmt | mullerian mixed tumor | mullerian mixed tumor (morphologic abnormality)	mixed tumor, mesodermal	MFS	MSH	D018199	1	1
DOID:571	median neuropathy		median neuropathy	MFS	MSH	D020423	1	1
DOID:3666	cutaneous solitary mastocytoma	solitary mastocytoma | solitary mastocytoma of skin	mastocytoma, skin	MFS	MSH	D054705	1	1
DOID:1612	breast cancer	breast cancer | breast tumor | ca breast - nos | malignant neoplasm of breast | malignant tumor of the breast | mammary cancer | mammary neoplasm | mammary tumor | primary breast cancer	mammary neoplasms, animal	MFS	MSH	D015674	1	1
DOID:8452	malnutrition		malnutrition	MFS	MSH	D044342	1	1
DOID:2186	macrocephaly	(macroencephaly) or (megalencephaly) or (enlarged brain) or (macrocephaly) | cole-hughes syndrome | macrocephaly (disorder) | macrocephaly, benign familial | megacephaly	macrocephaly	MFS	MSH	D058627	1	1
DOID:0060061	cutaneous t cell lymphoma		lymphoma, t-cell, cutaneous	MFS	MSH	D016410	1	1
DOID:8538	reticulosarcoma	histiocytic lymphoma | large-cell lymphomas	lymphoma, large b-cell, diffuse	MFS	MSH	D016403	1	1
DOID:11729	lyme disease	bannwarth syndrome (disorder) | bannworth's syndrome | lyme borreliosis | lyme disease | lyme disease (disorder) | lyme neuroborreliosis | neuroborreliosis | neurological lyme disease	lyme neuroborreliosis	MFS	MSH	D020852	1	1
DOID:7880	luteoma	leuteoma of pregnancy | luteoma of pregnancy	luteoma	MFS	MSH	D018311	1	1
DOID:0050169	cutaneous lupus erythematosus		lupus erythematosus, cutaneous	MFS	MSH	D008178	1	1
DOID:13026	lobomycosis	cutaneous blastomycosis | cutaneous lobomycosis (disorder) | infection by loboa loboi	lobomycosis	MFS	MSH	D060368	1	1
DOID:0050585	congenital generalized lipodystrophy	beradinelli-seip syndrome	lipodystrophy, congenital generalized	MFS	MSH	D052497	1	1
DOID:3146	lipid metabolism disorder	fatty acid metabolism	lipid metabolism disorders	MFS	MSH	D052439	1	1
DOID:0050531	lentiginosis profusa	lentiginosis, diffuse | lentiginosis, generalized | lentiginosis, inherited patterned	lentigo	MFS	MSH	D007911	1	1
DOID:11337	lemierre's syndrome	acute sore throat | human necrobacillosis) | lemierre's syndrome | postanginal sepsis	lemierre syndrome	MFS	MSH	D057831	1	1
DOID:9111	cutaneous leishmaniasis	asian desert cutaneous leishmaniasis | diffuse cutaneous leishmaniasis | leproid leishmaniasis	leishmaniasis, diffuse cutaneous	MFS	MSH	D016774	1	1
DOID:0050214	lambert-eaton myasthenic syndrome		lambert-eaton myasthenic syndrome	MFS	MSH	D015624	1	1
DOID:0060165	kleine-levin syndrome		kleine-levin syndrome	MFS	MSH	D017593	1	1
DOID:4889	lymph node tuberculosis	king's evil | lymph node tuberculosis | scrofula | tuberculous adenitis | tuberculous lymphadenopathy	king's evil	MFS	MSH	D018601	1	1
DOID:585	nephrolithiasis	calculus of kidney and ureter (disorder) | kidney stones | nephrolithiasis, calcium oxalate | stone - kidney/ureter | urolithiasis, calcium oxalate	kidney calculi	MFS	MSH	D007669	1	1
DOID:0050428	nonepidermolytic palmoplantar keratoderma	nonepidermolytic palmoplantar keratoderma | thost-unna syndrome | tylosis | unna-thost syndrome	keratoderma, palmoplantar, epidermolytic	MFS	MSH	D053546	1	1
DOID:9195	herpes simplex virus keratitis	dendritic keratitis | herpes simplex disciform keratitis | ocular herpes simplex	keratitis, herpetic	MFS	MSH	D016849	1	1
DOID:9123	eczema herpeticum	eczema herpeticum (disorder) | eczema herpeticum (disorder) [ambiguous] | herpes simplex dermatitis | herpes simplex dermatitis of eyelid (disorder) | herpes simplex eyelid dermatitis (disorder) | herpes simplex virus dermatitis | herpes simplex virus eyelid dermatitis	kaposi varicelliform eruption	MFS	MSH	D007617	1	1
DOID:9383	iridocyclitis	certain types of iridocyclitis | certain types of iridocyclitis (disorder) | iridocyclitis | iridocyclitis (disorder) | primary iridocyclitis | primary iridocyclitis (disorder) | unspecified iridocyclitis | unspecified iridocyclitis (disorder)	iridocyclitis	MFS	MSH	D015863	1	1
DOID:6225	cronkhite-canada syndrome	gastric cronkhite canada polyposis	intestinal polyposis	MFS	MSH	D044483	0	0
DOID:0050589	inflammatory bowel disease		inflammatory bowel diseases	MFS	MSH	D015212	1	1
DOID:0060126	alpha chain disease	seligmann's disease	immunoproliferative small intestinal disease	MFS	MSH	D007161	1	1
DOID:2914	immune system disease		immune system diseases	MFS	MSH	D007154	1	1
DOID:2797	idiopathic interstitial pneumonia	diffuse idiopathic pulmonary fibrosis | idiopathic fibrosing alveolitis | idiopathic interstitial pneumonia | ipf	idiopathic interstitial pneumonias	MFS	MSH	D054988	1	1
DOID:1699	congenital ichthyosiform erythroderma	alligator skin | congenital non bullous ichthyosiform erythroderma | ichthyosiform erythroderma | lamellar desquamation of the newborn | lamellar ichthyosis | nonbullous congenital ichthyosiform erythroderma	ichthyosiform erythroderma, congenital	MFS	MSH	D016113	1	1
DOID:0050336	hypophosphatemia		hypophosphatemia	MFS	MSH	D017674	1	1
DOID:4500	hypokalemia	hypopotassemia | potassium deficiency disorder	hypokalemia	MFS	MSH	D007008	1	1
DOID:1388	tangier disease	familial alpha-lipoprotein deficiency | familial high density lipoprotein deficiency | familial hypoalphalipoproteinemia	hypoalphalipoproteinemias	MFS	MSH	D052456	1	1
DOID:10591	pre-eclampsia	gestational hypertension | gestational hypertension (disorder) | hypertension induced by pregnancy | hypertension of preg. | hypertension of pregnancy nos | hypertension of pregnancy nos (disorder) | pre-eclampsia (disorder) | pre-eclampsia nos | pre-eclampsia nos (disorder) | pre-eclamptic nos | pre-eclamptic toxaemia | preeclampsia | preeclampsia/eclampsia | pregnancy associated hypertension | …	hypertension, pregnancy-induced	MFS	MSH	D046110	1	1
DOID:2977	primary hyperoxaluria	hyperoxaluria | primary hyperoxaluria | primary hyperoxaluria (disorder)	hyperoxaluria, primary	MFS	MSH	D006960	1	1
DOID:1094	attention deficit hyperactivity disorder	attention deficit disorder | hyperkinesis	hyperkinesis	MFS	MSH	D006948	1	1
DOID:396	loeffler endocarditis	eosinophilic endomyocardial disease	hypereosinophilic syndrome	MFS	MSH	D017681	1	1
DOID:2741	bilirubin metabolic disorder	hereditary hyperbilirubinemia | hyperbilirubinaemia | hyperbilirubinemia	hyperbilirubinemia, hereditary	MFS	MSH	D006933	1	1
DOID:528	hydrarthrosis		hydrarthrosis	MFS	MSH	D006833	1	1
DOID:0050545	visceral heterotaxy		heterotaxy syndrome	MFS	MSH	D059446	1	1
DOID:2237	hepatitis	acute and subacute liver necrosis | acute and subacute liver necrosis (disorder) | acute and subacute liver necrosis nos (disorder) | acute and subacute necrosis of liver | acute hepatitis | acute hepatitis (disorder) | acute/subac. necrosis of liver | animal hepatitis | chronic hepatitis | chronic persistant hepatitis | chronic persistent hepatitis | chronic persistent hepatitis (disorder)	hepatitis, chronic	MFS	MSH	D006521	1	1
DOID:2237	hepatitis	acute and subacute liver necrosis | acute and subacute liver necrosis (disorder) | acute and subacute liver necrosis nos (disorder) | acute and subacute necrosis of liver | acute hepatitis | acute hepatitis (disorder) | acute/subac. necrosis of liver | animal hepatitis | chronic hepatitis | chronic persistant hepatitis | chronic persistent hepatitis | chronic persistent hepatitis (disorder)	hepatitis, animal	MFS	MSH	D006520	1	1
DOID:12351	alcoholic hepatitis	acute alcoholic hepatitis | acute alcoholic liver disease | acute alcoholic liver disease (disorder) | alcoholic hepatitis | alcoholic hepatitis (disorder)	hepatitis, alcoholic	MFS	MSH	D006519	1	1
DOID:1883	hepatitis c	chronic hepatitis c | hepatitis nona nonb | nanbh | viral hepatitis c	hepatitis c, chronic	MFS	MSH	D019698	1	1
DOID:2043	hepatitis b	chronic hepatitis b | serum hepatitis	hepatitis b, chronic	MFS	MSH	D019694	1	1
DOID:2237	hepatitis	acute and subacute liver necrosis | acute and subacute liver necrosis (disorder) | acute and subacute liver necrosis nos (disorder) | acute and subacute necrosis of liver | acute hepatitis | acute hepatitis (disorder) | acute/subac. necrosis of liver | animal hepatitis | chronic hepatitis | chronic persistant hepatitis | chronic persistent hepatitis | chronic persistent hepatitis (disorder)	hepatitis	MFS	MSH	D006505	1	1
DOID:1301	rna virus infectious disease	arbovirus hemorrhagic fever | hemorrhagic fever | mite-born hemorrhagic fever | mite-borne hemorrhagic fever | mite-borne hemorrhagic fever (disorder) | mosquito-borne haemorrhagic fever | mosquito-borne hemorrhagic fever | mosquito-borne hemorrhagic fever (disorder) | rodent-borne hemorrhagic fever | rodent-borne hemorrhagic fever (disorder) | tick-borne hemorrhagic fever | unspecified viral hae…	hemorrhagic fevers, viral	MFS	MSH	D006482	1	1
DOID:10923	sickle cell anemia	hb sc disease | hb-s/hb-c disease | hb-ss disease without crisis | hemoglobin s disease without crisis (disorder) | hemoglobin sc disease | sickle-cell/hb-c disease without crisis	hemoglobin sc disease	MFS	MSH	D006450	1	1
DOID:10003	sensorineural hearing loss	central hearing loss | high frequency deafness | high frequency hearing loss | high-frequency hearing loss | perceptive deafness [diagnos] | perceptive hearing loss | perceptive hearing loss or deafness | sensorineural deafness | sensorineural hearing loss | sensory hearing loss	hearing loss, sensorineural	MFS	MSH	D006319	1	1
DOID:10003	sensorineural hearing loss	central hearing loss | high frequency deafness | high frequency hearing loss | high-frequency hearing loss | perceptive deafness [diagnos] | perceptive hearing loss | perceptive hearing loss or deafness | sensorineural deafness | sensorineural hearing loss | sensory hearing loss	hearing loss, high-frequency	MFS	MSH	D006316	1	1
DOID:13189	gout	articular gout (disorder) | gouty arthritis | gouty arthropathy	gout	MFS	MSH	D006073	1	1
DOID:3087	gingivitis	acute gingivitis | acute gingivitis (disorder) | chronic gingivitis | chronic gingivitis (disorder) | chronic gingivitis nos (disorder) | gingivitis | gingivitis (disorder) | gingivitis nos	gingivitis	MFS	MSH	D005891	1	1
DOID:3590	gestational trophoblastic neoplasm	gestational trophoblastic neoplasia | hydatidiform mole | molar pregnancy	gestational trophoblastic disease	MFS	MSH	D031901	1	1
DOID:3119	gastrointestinal system cancer	digestive system cancer | gastrointestinal tract cancer | gi tumor	gastrointestinal neoplasms	MFS	MSH	D005770	1	1
DOID:77	gastrointestinal system disease	alimentary system disease | digestive system disorder | gastroenteropathy | gastrointestinal disease | gastrointestinal disorder | git disease	gastrointestinal diseases	MFS	MSH	D005767	1	1
DOID:10689	galactorrhea not associated with childbirth	galactorrhea | galactorrhea due to non-obstetric cause (disorder) | galactorrhea not associated with childbirth (disorder) | galactorrhoea	galactorrhea	MFS	MSH	D005687	1	1
DOID:0050289	fusariosis		fusariosis	MFS	MSH	D060585	1	1
DOID:9255	frontotemporal dementia	frontotemporal lobar degeneration | multiple system tauopathy with presenile dementia | pallidopontonigral degeneration | pallidopontonigral degeneration (disorder) | wilhelmsen-lynch disease	frontotemporal lobar degeneration	MFS	MSH	D057174	1	1
DOID:9255	frontotemporal dementia	frontotemporal lobar degeneration | multiple system tauopathy with presenile dementia | pallidopontonigral degeneration | pallidopontonigral degeneration (disorder) | wilhelmsen-lynch disease	frontotemporal dementia	MFS	MSH	D057180	1	1
DOID:3128	anus disease	anal disease | anal disorder | anal fissure | anal fissure (disorder) | anal fissure and fistula | anal fissure and fistula (disorder) | anal fissure and fistula nos (disorder) | anal ulcer unspecified (disorder) | disorder of anus (disorder) | fissure in ano | fissure-in-ano | nontraumatic tear of anus | solitary anal ulcer (disorder) | ulcer of anus (disorder)	fissure in ano	MFS	MSH	D005401	1	1
DOID:1858	mccune albright syndrome	fibrous dysplasia of bone | fibrous dysplasia of bone (disorder) | osteitis fibrosa disseminata | polyostotic fibrous dysplasia	fibrous dysplasia, polyostotic	MFS	MSH	D005359	1	1
DOID:5082	liver cirrhosis	cirrhosis | cirrhosis of liver (disorder) | cirrhosis of liver nos | cirrhosis of liver nos (disorder) | liver cirrhosis	fibrosis	MFS	MSH	D005355	0	0
DOID:1618	breast fibroadenoma	breast fibroadenoma | cellular fibroadenoma | complex fibroadenoma of breast | complex fibroadenoma of the breast | fibroadenoma | fibroadenoma nos (morphologic abnormality) | fibroadenoma of breast (disorder) | fibroadenoma, no icd-o subtype (morphologic abnormality) | juvenile fibroadenoma (morphologic abnormality) | juvenile fibroadenoma of breast | juvenile fibroadenoma of breast (disorder)	fibroadenoma	MFS	MSH	D018226	1	1
DOID:0050665	fetal alcohol syndrome		fetal alcohol syndrome	MFS	MSH	D005310	1	1
DOID:2907	goldenhar syndrome	facio-auriculo-vertebral spectrum (disorder) | first and second branchial arch syndrome | first arch syndrome (disorder) | hemifacial microsomia | oav (oculoauriculovertebral) dysplasia | otomandibular dysostosis (disorder)	facial asymmetry	MFS	MSH	D005146	1	1
DOID:5614	eye disease	eye infection | eye infection (disorder)	eye infections	MFS	MSH	D015817	1	1
DOID:112	esophageal varix	bleeding esophageal varices | bleeding esophageal varices (disorder) | bleeding oesophageal varices | esophageal varices | esophageal varices in disease classified elsewhere, with bleeding | esophageal varices with bleeding | esophageal varices with bleeding in disease ec (disorder) | esophageal varices without bleeding | esophageal varices without bleeding (disorder) | esophageal varices without…	esophageal and gastric varices	MFS	MSH	D004932	1	1
DOID:0050185	erythema multiforme		erythema multiforme	MFS	MSH	D004892	1	1
DOID:1875	impotence	sexual impotence (finding)	erectile dysfunction	MFS	MSH	D007172	1	1
DOID:7457	enterobiasis	enterobius vermicularis infection | oxyuriasis | oxyuris vermicularis infection (disorder) | pinworm infection | threadworm infection	enterobiasis	MFS	MSH	D017229	1	1
DOID:9181	amebiasis	amoebiasis | chronic intestinal amebiasis | entamoebiasis	entamoebiasis	MFS	MSH	D004749	1	1
DOID:1380	endometrial cancer	endometrial ca | endometrial neoplasm | malignant endometrial neoplasm | malignant neoplasm of endometrium | neoplasm of endometrium (disorder) | primary malignant neoplasm of endometrium | tumor of endometrium	endometrial neoplasms	MFS	MSH	D016889	1	1
DOID:2871	endometrial carcinoma	carcinoma of endometrium | carcinoma of the endometrium | endometrial carcinoma | endometrial carcinoma (disorder) | endometrioid carcinoma | endometrioid carcinoma (morphologic abnormality) | endometrioid carcinoma of female reproductive system	endometrial neoplasms	MFS	MSH	D016889	0	1
DOID:0060068	marantic endocarditis	non-bacterial thrombotic endocarditis	endocarditis, non-infective	MFS	MSH	D059905	1	1
DOID:646	viral encephalitis	arbovirus encephalitis | arbovirus encephalitis (disorder) | arbovirus encephalitis (disorder) [ambiguous] | arthropod-borne viral encephalitis, vector unknown | arthropod-borne viral encephalitis, vector unknown (disorder) | encephalitis - viral | encephalitis in viral disease nos (disorder) | epidemic encephalitis | epidemic encephalitis (disorder) | mosquito-borne viral encephalitis | tick-bor…	encephalitis, viral	MFS	MSH	D018792	1	1
DOID:3798	pleural empyema	abscess of pleural cavity (disorder) | abscess of thorax (disorder) | empyema | empyema (& pleural) | empyema (disorder) | empyema (morphologic abnormality) | empyema nos | empyema nos (& pleural) | empyema of pleura (disorder) | empyema of pleura without fistula (disorder) | empyema with fistula | empyema with fistula (& pleural) | empyema with fistula (disorder) | empyema with fistula nos (& pl…	empyema, pleural	MFS	MSH	D016724	1	1
DOID:1496	echinococcosis	echinococcal disease | echinococcosis of liver (disorder) | echinococcosis, unspecified, of liver | echinococcosis, unspecified, of liver (disorder) | hepatic echinococcosis | hydatid disease | hydatidosis | liver echinococcus unspecified (disorder) | pulmonary echinococcosis	echinococcosis, pulmonary	MFS	MSH	D004445	1	1
DOID:1496	echinococcosis	echinococcal disease | echinococcosis of liver (disorder) | echinococcosis, unspecified, of liver | echinococcosis, unspecified, of liver (disorder) | hepatic echinococcosis | hydatid disease | hydatidosis | liver echinococcus unspecified (disorder) | pulmonary echinococcosis	echinococcosis, hepatic	MFS	MSH	D004444	1	1
DOID:13417	alexia	acquired dyslexia | aphemesthaesia	dyslexia, acquired	MFS	MSH	D004411	1	1
DOID:9180	amebic colitis	amebic nondysenteric colitis (disorder) | amoebic colitis	dysentery, amebic	MFS	MSH	D004404	1	0
DOID:0050228	amebic dysentery	amebic dysentery | amoebic dysentery | entamoeba histolytica dysentery	dysentery, amebic	MFS	MSH	D004404	1	1
DOID:12568	dyscalculia	disorder of arithmetical skills | mathematics disorder	dyscalculia	MFS	MSH	D060705	1	1
DOID:2044	drug-induced hepatitis	drug-induced chronic hepatitis (disorder)	drug-induced liver injury	MFS	MSH	D056486	1	1
DOID:11405	diphtheria	corynebacterium infection	diphtheria	MFS	MSH	D004165	1	1
DOID:1470	major depressive disorder	recurrent major depression | single major depressive episode	depressive disorder, major	MFS	MSH	D003865	1	1
DOID:8725	vascular dementia	multi infarct dementia | multifocal dementia	dementia, vascular	MFS	MSH	D015140	1	1
DOID:8778	crohn's disease	crohn's colitis | crohn's disease of colon (disorder) | crohn's disease of large bowel | eleocolitis | granulomatous colitis | regional colitis | regional enteritis | regional enteritis of small intestine with large intestine | regional enteritis of the large bowel | regional ileitis | regional ileocolitis	crohn disease	MFS	MSH	D003424	1	1
DOID:11227	acute hemorrhagic conjunctivitis	apollo disease | epidemic hemorrhagic conjunctivitis | viral conjunctivitis	conjunctivitis, viral	MFS	MSH	D003236	1	1
DOID:759	congenital disorder	congenital abnormality	congenital, hereditary, and neonatal diseases and abnormalities	MFS	MSH	D009358	1	1
DOID:13317	hyperinsulinemic hypoglycemia	islet cell hyperplasia | nesidioblastosis | persistent hyperinsulinemia hypoglycemia of infancy	congenital hyperinsulinism	MFS	MSH	D044903	1	1
DOID:0050117	disease by infectious agent	infectious disease	communicable diseases	MFS	MSH	D003141	1	1
DOID:824	periodontitis	chronic pericementitis | chronic pericementitis (disorder) | chronic periodontitis | chronic periodontitis (disorder) | chronic periodontitis nos (disorder) | periodontitis | periodontitis (disorder)	chronic periodontitis	MFS	MSH	D055113	1	1
DOID:0050697	chorioamnionitis		chorioamnionitis	MFS	MSH	D002821	1	1
DOID:2326	gastroenteritis	cholera morbus | infectious colitis, enteritis and gastroenteritis	cholera morbus	MFS	MSH	D017688	1	1
DOID:1949	cholecystitis	acute and chronic cholecystitis | acute and chronic cholecystitis (disorder) | acute cholecystitis | acute cholecystitis (disorder) | acute cholecystitis nos (disorder) | acute cholecystitis unspecified (disorder) | acute on chronic cholecystitis | chronic cholecystitis | chronic cholecystitis (disorder)	cholecystitis, acute	MFS	MSH	D041881	1	1
DOID:0060041	autism spectrum disorder		child development disorders, pervasive	MFS	MSH	D002659	1	1
DOID:0060040	pervasive developmental disorder	pervasive development disorder	child development disorders, pervasive	MFS	MSH	D002659	1	0
DOID:12140	chagas disease	american trypanosomiasis | chagas' disease | chagas' disease with digestive system involvement | chagas' disease with nervous system involvement | chagas' disease with other organ involvement	chagas disease	MFS	MSH	D014355	1	1
DOID:9246	cerebral amyloid angiopathy	dutch hereditary cerebral amyloid angiopathy | hereditary cerebral haemorrhage with amyloidosis - dutch type (disorder)	cerebral amyloid angiopathy	MFS	MSH	D016657	1	1
DOID:3587	pancreatic ductal carcinoma	malignant neoplasm of duct of wirsung | pancreatic duct cancer	carcinoma, pancreatic ductal	MFS	MSH	D021441	1	1
DOID:3965	merkel cell carcinoma	trabecular adenocarcinoma (morphologic abnormality) | trabecular carcinoma	carcinoma, merkel cell	MFS	MSH	D015266	1	1
DOID:0060074	ductal carcinoma in situ		carcinoma, intraductal, noninfiltrating	MFS	MSH	D002285	1	1
DOID:2176	carbuncle	carbuncle and furuncle of any part of face except eye | carbuncle and furuncle of buttock | carbuncle and furuncle of face | carbuncle and furuncle of foot | carbuncle and furuncle of gluteal region | carbuncle and furuncle of hand | carbuncle and furuncle of leg except foot | carbuncle and furuncle of neck | carbuncle and furuncle of trunk | carbuncle and furuncle of upper arm and forearm	carbuncle	MFS	MSH	D002270	1	1
DOID:13209	right bundle branch block	right bundle branch block with left posterior fascicular block (disorder)	bundle-branch block	MFS	MSH	D002037	0	1
DOID:12129	bulimia nervosa	hyperorexia nervosa	bulimia nervosa	MFS	MSH	D052018	1	1
DOID:6132	bronchitis	acute bronchitis | acute bronchitis (disorder) | acute bronchitis and bronchiolitis | acute bronchitis and bronchiolitis (disorder) | acute bronchitis nos | acute bronchitis nos (disorder) | bronchitis | bronchitis (disorder) | bronchitis - acute | bronchitis nos | bronchitis nos (disorder) | bronchitis unspecified (disorder) | bronchitis, not specified as acute or chronic | chest cold | chest in…	bronchitis, chronic	MFS	MSH	D029481	1	1
DOID:10007	respiratory syncytial virus bronchiolitis	acute bronchiolitis due to rsv | capillary pneumonia | viral bronchiolitis	bronchiolitis, viral	MFS	MSH	D001990	1	1
DOID:1176	bronchial disease	bronchial disorder | bronchospasm	bronchial spasm	MFS	MSH	D001986	1	1
DOID:2841	asthma	bronchial hyperreactivity | bronchial hypersensitivity | chronic obstructive asthma | chronic obstructive asthma with acute exacerbation | chronic obstructive asthma with status asthmaticus | exercise induced asthma | exercise-induced asthma | exercise-induced asthma (disorder)	bronchial hyperreactivity	MFS	MSH	D016535	1	1
DOID:1614	male breast cancer	malignant neoplasm of male breast | neoplasm of male breast (disorder)	breast neoplasms, male	MFS	MSH	D018567	1	1
DOID:4203	brain stem neoplasm	malignant neoplasm of brain stem | malignant neoplasm of brainstem | malignant neoplasm of brainstem (disorder) | malignant neoplasm of brainstem nos (disorder) | malignant tumor of brainstem | neoplasm of adult brain stem | neoplasm of brain stem (disorder) | primary brain stem neoplasm | primary brain stem tumor | tumor of adult brainstem | tumor of the brainstem	brain stem neoplasms	MFS	MSH	D020295	1	1
DOID:0050581	brachydactyly		brachydactyly	MFS	MSH	D059327	1	1
DOID:4960	bone marrow cancer	bone marrow neoplasm | bone marrow tumor | malignant bone marrow tumor | malignant neoplasm of bone marrow | myeloid neoplasm (morphologic abnormality) | myeloproliferative disease | myeloproliferative disease nos | myeloproliferative disease, no icd-o subtype (morphologic abnormality) | myeloproliferative disease, nos | myeloproliferative disorder | myeloproliferative disorder (morphologic abnor…	bone marrow neoplasms	MFS	MSH	D019046	1	1
DOID:0060163	body dysmorphic disorder	body dysmorphia | dysmorphic syndrome | dysmorphophobia	body dysmorphic disorders	MFS	MSH	D057215	1	1
DOID:1432	blindness	blindness and low vis. | blindness or low vision nos | blindness or low vision nos (finding)	blindness	MFS	MSH	D001766	1	1
DOID:0050676	birt-hogg-dube syndrome		birt-hogg-dube syndrome	MFS	MSH	D058249	1	1
DOID:8451	vitamin deficiency	avitaminosis | avitaminosis, nos	avitaminosis	MFS	MSH	D001361	1	1
DOID:990	congenital heart block	atrioventricular block	atrioventricular block	MFS	MSH	D054537	1	1
DOID:2841	asthma	bronchial hyperreactivity | bronchial hypersensitivity | chronic obstructive asthma | chronic obstructive asthma with acute exacerbation | chronic obstructive asthma with status asthmaticus | exercise induced asthma | exercise-induced asthma | exercise-induced asthma (disorder)	asthma, exercise-induced	MFS	MSH	D001250	1	1
DOID:676	juvenile rheumatoid arthritis	acute juvenile rheumatoid arthritis | juvenile chronic polyarthritis | juvenile idiopathic arthritis | monarticular juvenile rheumatoid arthritis | pauciarticular juvenile arthritis | pauciarticular onset juvenile chronic arthritis	arthritis, juvenile rheumatoid	MFS	MSH	D001171	1	1
DOID:11294	arteriovenous malformation	arteriovenous hemangioma (disorder) | arteriovenous malformation | cirsoid aneurysm | cirsoid aneurysm (disorder) | racemose aneurysm (morphologic abnormality) | racemose angioma | racemose hemangioma (morphologic abnormality)	arteriovenous malformations	MFS	MSH	D001165	1	1
DOID:0060046	aphasia		aphasia	MFS	MSH	D001037	1	1
DOID:10685	separation anxiety disorder		anxiety, separation	MFS	MSH	D001010	1	1
DOID:0050304	aniseikonia		aniseikonia	MFS	MSH	D000839	1	1
DOID:1342	congenital hypoplastic anemia	congenital aplastic anemia | congenital hypoplastic anaemia | congenital hypoplastic anemia | constitutional aplastic anaemia | constitutional aplastic anemia | constitutional aplastic anemia (disorder) | constitutional aplastic anemia [dup] (disorder) | constitutional aplastic anemia nos (disorder)	anemia, hypoplastic, congenital	MFS	MSH	D029502	1	1
DOID:670	amphetamine abuse		amphetamine-related disorders	MFS	MSH	D019969	1	1
DOID:0060156	visual verbal agnosia		alexia, pure	MFS	MSH	D020237	1	1
DOID:0050632	oculocutaneous albinism		albinism, oculocutaneous	MFS	MSH	D016115	1	1
DOID:0050633	ocular albinism		albinism, ocular	MFS	MSH	D016117	1	1
DOID:10588	adrenoleukodystrophy	ald | bronze schilder disease | diffuse cerebral sclerosis of schilder | diffuse sclerosis | encephalitis periaxialis concentrica | encephalitis periaxialis, schilder's | schilder disease | schilder's disease | siemerling-creutzfeldt disease | sudanophilic cerebral sclerosis | x-linked adrenoleukodystrophy	adrenoleukodystrophy	MFS	MSH	D000326	1	1
DOID:5399	ovine pulmonary adenomatosis	jaagziekte (disorder) | ovine pulmonary adenomatosis | pulmonary adenomatosis | pulmonary adenomatosis (morphologic abnormality) | tumor virus infections	adenomatosis, pulmonary	MFS	MSH	D018255	1	1
DOID:4468	clear cell adenocarcinoma	clear cell adenocarcinoma (morphologic abnormality) | clear cell adenocarcinoma nos (morphologic abnormality) | malignant mesonephroma | mesonephroid clear cell carcinoma | mesonephroma | mesonephroma nos (morphologic abnormality) | mesonephroma, malignant (morphologic abnormality) | water-clear cell adenocarcinoma | water-clear cell adenocarcinoma (morphologic abnormality) | water-clear cell car…	adenocarcinoma, clear cell	MFS	MSH	D018262	1	1
DOID:3021	acute kidney failure		acute kidney injury	MFS	MSH	D058186	1	1
DOID:6543	acne	acne | acne (disorder) | acne, unspecified | acne, unspecified (disorder)	acne vulgaris	MFS	MSH	D000152	1	1
DOID:9667	placental abruption	abruptio placentae	abruptio placentae	MFS	MSH	D000037	1	1
DOID:0060013	gamma chain deficiency	scid-x1 | thymic epithelial hypoplasia | x-linked severe combined immunodeficiency | xscid	x-linked combined immunodeficiency diseases	MFS	OMIM	312863	1	1
DOID:5183	hereditary wilms' tumor	hereditary wilms tumor | hereditary wilms' tumor | wt1	wilms tumor	MFS	OMIM	194090	0	1
DOID:5183	hereditary wilms' tumor	hereditary wilms tumor | hereditary wilms' tumor | wt1	wilms tumor	MFS	OMIM	194071	0	1
DOID:5183	hereditary wilms' tumor	hereditary wilms tumor | hereditary wilms' tumor | wt1	wilms tumor	MFS	OMIM	601583	0	1
DOID:5183	hereditary wilms' tumor	hereditary wilms tumor | hereditary wilms' tumor | wt1	wilms tumor	MFS	OMIM	601363	0	1
DOID:2154	nephroblastoma	adult nephroblastoma | adult renal wilms' tumor | childhood renal wilms tumor | childhood renal wilms' cancer | renal wilms tumor | wilms' tumor	wilms tumor	MFS	OMIM	194090	1	1
DOID:2154	nephroblastoma	adult nephroblastoma | adult renal wilms' tumor | childhood renal wilms tumor | childhood renal wilms' cancer | renal wilms tumor | wilms' tumor	wilms tumor	MFS	OMIM	194071	1	1
DOID:2154	nephroblastoma	adult nephroblastoma | adult renal wilms' tumor | childhood renal wilms tumor | childhood renal wilms' cancer | renal wilms tumor | wilms' tumor	wilms tumor	MFS	OMIM	601583	1	1
DOID:2154	nephroblastoma	adult nephroblastoma | adult renal wilms' tumor | childhood renal wilms tumor | childhood renal wilms' cancer | renal wilms tumor | wilms' tumor	wilms tumor	MFS	OMIM	601363	1	1
DOID:2366	west nile fever		west nile fever	MFS	OMIM	610379	1	1
DOID:9080	macroglobulinemia	lymphoplasmacytic lymphoma/waldenstrom macroglobulinemia | macroglobulinemia | macroglobulinemia (disorder) | macroglobulinemia nos (disorder) | primary macroglobulinemia | waldenstrm macroglobulinemia (disorder) | waldenstrom's macroglob'naemia | waldenstrom's macroglobulinaemia | waldenstrom's macroglobulinemia (disorder) | waldenstrom's macroglobulinemia (morphologic abnormality)	waldenstrom macroglobulinemia	MFS	OMIM	153600	1	1
DOID:9080	macroglobulinemia	lymphoplasmacytic lymphoma/waldenstrom macroglobulinemia | macroglobulinemia | macroglobulinemia (disorder) | macroglobulinemia nos (disorder) | primary macroglobulinemia | waldenstrm macroglobulinemia (disorder) | waldenstrom's macroglob'naemia | waldenstrom's macroglobulinaemia | waldenstrom's macroglobulinemia (disorder) | waldenstrom's macroglobulinemia (morphologic abnormality)	waldenstrom macroglobulinemia	MFS	OMIM	610430	1	1
DOID:0060067	pearson syndrome	pearson marrow-pancreas syndrome	vlcad deficiency	MFS	OMIM	201475	0	1
DOID:9719	proliferative vitreoretinopathy	retinitis proliferans	vitreoretinopathy, neovascular inflammatory	MFS	OMIM	193235	1	1
DOID:12306	vitiligo	vitiligo | vitiligo (disorder)	vitiligo-associated multiple autoimmune disease susceptibility 1	MFS	OMIM	606579	0	0
DOID:9620	vesicoureteral reflux	vesico-ureteral reflux	vesico-ureteral reflux	MFS	OMIM	613674	1	1
DOID:0050439	usher syndrome		usher syndromes	MFS	OMIM	500004	1	1
DOID:11661	blue color blindness	tritan defect | tritan defect (disorder) | tritanopia | tritanopia (disorder)	tritanopia	MFS	OMIM	190900	1	1
DOID:7188	autoimmune thyroiditis	chronic lymphocytic thyroiditis | hashimoto thyroiditis | hashimoto's disease | hashimoto's syndrome | hashimoto's thyroiditis | lymphocytic thyroiditis	thyroiditis, autoimmune	MFS	OMIM	608173	1	1
DOID:7188	autoimmune thyroiditis	chronic lymphocytic thyroiditis | hashimoto thyroiditis | hashimoto's disease | hashimoto's syndrome | hashimoto's thyroiditis | lymphocytic thyroiditis	thyroiditis, autoimmune	MFS	OMIM	608174	1	1
DOID:7188	autoimmune thyroiditis	chronic lymphocytic thyroiditis | hashimoto thyroiditis | hashimoto's disease | hashimoto's syndrome | hashimoto's thyroiditis | lymphocytic thyroiditis	thyroiditis, autoimmune	MFS	OMIM	608175	1	1
DOID:7188	autoimmune thyroiditis	chronic lymphocytic thyroiditis | hashimoto thyroiditis | hashimoto's disease | hashimoto's syndrome | hashimoto's thyroiditis | lymphocytic thyroiditis	thyroiditis, autoimmune	MFS	OMIM	608176	1	1
DOID:1588	thrombocytopenia	platelet count below reference range	thrombocytopenia	MFS	OMIM	188000	1	1
DOID:1588	thrombocytopenia	platelet count below reference range	thrombocytopenia	MFS	OMIM	612004	1	1
DOID:1588	thrombocytopenia	platelet count below reference range	thrombocytopenia	MFS	OMIM	313900	1	1
DOID:0060175	succinic semialdehyde dehydrogenase deficiency	4-hydroxybutyric aciduria | gamma-hydroxybutyric aciduria | ssadh	succinic semialdehyde dehydrogenase deficiency	MFS	OMIM	271980	1	1
DOID:3455	cerebrovascular accident	cerebrovascular accident (disorder) | cerebrovascular accident (disorder) [ambiguous] | cva (cerebral vascular accident) | cva - cerebrovascular accident unspecified | stroke	stroke	MFS	OMIM	606799	1	1
DOID:540	strabismus		strabismus	MFS	OMIM	185100	1	1
DOID:9277	primary cerebellar degeneration	primary cerebellar degeneration | primary cerebellar degeneration (disorder) | primary cerebellar degeneration nos | primary cerebellar degeneration nos (disorder)	spinocerebellar degenerations	MFS	OMIM	248800	0	1
DOID:2478	spinocerebellar degeneration		spinocerebellar degenerations	MFS	OMIM	248800	1	1
DOID:14784	olivopontocerebellar atrophy	dejerine-thomas syndrome | dejerine-thomas syndrome (disorder) | olivopontocerebellar atrophy | olivopontocerebellar degeneration (disorder) | spinocerebellar ataxia 1 | spinocerebellar ataxia 2 | thomas' syndrome | wadia-swami syndrome	spinocerebellar ataxias	MFS	OMIM	600223	0	1
DOID:14784	olivopontocerebellar atrophy	dejerine-thomas syndrome | dejerine-thomas syndrome (disorder) | olivopontocerebellar atrophy | olivopontocerebellar degeneration (disorder) | spinocerebellar ataxia 1 | spinocerebellar ataxia 2 | thomas' syndrome | wadia-swami syndrome	spinocerebellar ataxias	MFS	OMIM	612876	1	0
DOID:14784	olivopontocerebellar atrophy	dejerine-thomas syndrome | dejerine-thomas syndrome (disorder) | olivopontocerebellar atrophy | olivopontocerebellar degeneration (disorder) | spinocerebellar ataxia 1 | spinocerebellar ataxia 2 | thomas' syndrome | wadia-swami syndrome	spinocerebellar ataxias	MFS	OMIM	613909	0	1
DOID:1441	spinocerebellar ataxia	spinocerebellar ataxia (disorder)	spinocerebellar ataxias	MFS	OMIM	600223	1	1
DOID:1441	spinocerebellar ataxia	spinocerebellar ataxia (disorder)	spinocerebellar ataxias	MFS	OMIM	612876	1	1
DOID:1441	spinocerebellar ataxia	spinocerebellar ataxia (disorder)	spinocerebellar ataxias	MFS	OMIM	613909	1	1
DOID:0060160	survival motor neuron spinal muscular atrophy	spinal muscular atrophies of childhood	spinal muscular atrophies of childhood	MFS	OMIM	158600	1	1
DOID:3659	sialuria		sialic acid storage disease	MFS	OMIM	269920	1	1
DOID:5810	adenosine deaminase deficiency	ada | adenosine deaminase deficiency | adenosine deaminase deficiency (disorder) | adenosine-deaminase deficiency | deficiency of adenosine deaminase (disorder)	severe combined immunodeficiency due to adenosine deaminase deficiency	MFS	OMIM	102700	1	1
DOID:0080036	sost-related sclerosing bone dysplasia	sclerosteosis | van buchem disease	sclerosteosis	MFS	OMIM	269500	1	1
DOID:10925	catatonic schizophrenia		schizophrenia, catatonic	MFS	OMIM	605419	1	1
DOID:5419	schizophrenia	schizophrenia-1	schizophrenia	MFS	OMIM	181510	1	1
DOID:5419	schizophrenia	schizophrenia-1	schizophrenia	MFS	OMIM	612361	1	1
DOID:5419	schizophrenia	schizophrenia-1	schizophrenia	MFS	OMIM	600850	1	1
DOID:5419	schizophrenia	schizophrenia-1	schizophrenia	MFS	OMIM	613025	1	1
DOID:5419	schizophrenia	schizophrenia-1	schizophrenia	MFS	OMIM	604906	1	1
DOID:5419	schizophrenia	schizophrenia-1	schizophrenia	MFS	OMIM	600511	1	1
DOID:5419	schizophrenia	schizophrenia-1	schizophrenia	MFS	OMIM	603206	1	1
DOID:5419	schizophrenia	schizophrenia-1	schizophrenia	MFS	OMIM	603342	1	1
DOID:5419	schizophrenia	schizophrenia-1	schizophrenia	MFS	OMIM	603013	1	1
DOID:5419	schizophrenia	schizophrenia-1	schizophrenia	MFS	OMIM	603175	1	1
DOID:5419	schizophrenia	schizophrenia-1	schizophrenia	MFS	OMIM	603176	1	1
DOID:5419	schizophrenia	schizophrenia-1	schizophrenia	MFS	OMIM	608543	1	1
DOID:5419	schizophrenia	schizophrenia-1	schizophrenia	MFS	OMIM	608078	1	1
DOID:0050597	intestinal schistosomiasis	katayama fever | schistosoma japonicum infection | schistosoma mansoni infectious disease | schistosomiasis japonica	schistosomiasis mansoni	MFS	OMIM	181460	1	1
DOID:5485	synovial sarcoma	synovial sarcoma | synovial sarcoma (disorder) | synovial sarcoma (morphologic abnormality)	sarcoma, synovial	MFS	OMIM	300813	1	1
DOID:11335	sarcoidosis	boeck sarcoid, any site | lymphogranulomatosis	sarcoidosis	MFS	OMIM	181000	1	1
DOID:11335	sarcoidosis	boeck sarcoid, any site | lymphogranulomatosis	sarcoidosis	MFS	OMIM	612388	1	1
DOID:11335	sarcoidosis	boeck sarcoid, any site | lymphogranulomatosis	sarcoidosis	MFS	OMIM	612387	1	1
DOID:3246	embryonal rhabdomyosarcoma	embryonal rhabdomyosarcoma | embryonal rhabdomyosarcoma (disorder) | embryonal rhabdomyosarcoma (morphologic abnormality)	rhabdomyosarcoma, embryonal	MFS	OMIM	268210	1	1
DOID:8465	retinoschisis	retinoschisis (disorder) | retinoschisis unspecified (disorder) | retinoschisis, unspecified	retinoschisis	MFS	OMIM	312700	1	1
DOID:10584	retinitis pigmentosa	retinitis pigmentosa | retinitis pigmentosa (disorder) | retinitis pigmentosa-1 | rp	retinitis pigmentosa	MFS	OMIM	602594	1	1
DOID:10584	retinitis pigmentosa	retinitis pigmentosa | retinitis pigmentosa (disorder) | retinitis pigmentosa-1 | rp	retinitis pigmentosa	MFS	OMIM	300424	1	1
DOID:10584	retinitis pigmentosa	retinitis pigmentosa | retinitis pigmentosa (disorder) | retinitis pigmentosa-1 | rp	retinitis pigmentosa	MFS	OMIM	300155	1	1
DOID:0060010	omenn syndrome		reticuloendotheliosis, familial, with eosinophilia	MFS	OMIM	603554	1	0
DOID:0050425	restless legs syndrome		restless legs syndrome	MFS	OMIM	611185	1	1
DOID:0050425	restless legs syndrome		restless legs syndrome	MFS	OMIM	611242	1	1
DOID:0050425	restless legs syndrome		restless legs syndrome	MFS	OMIM	610439	1	1
DOID:0050425	restless legs syndrome		restless legs syndrome	MFS	OMIM	610438	1	1
DOID:0050425	restless legs syndrome		restless legs syndrome	MFS	OMIM	102300	1	1
DOID:0050425	restless legs syndrome		restless legs syndrome	MFS	OMIM	608831	1	1
DOID:0050425	restless legs syndrome		restless legs syndrome	MFS	OMIM	612853	1	1
DOID:0080038	pycnodysostosis		pycnodysostosis	MFS	OMIM	265800	1	1
DOID:10772	thrombotic thrombocytopenic purpura	moschcowitz's syndrome | thrombotic microangiopathy | thrombotic microangiopathy (disorder) | thrombotic microangiopathy nos (disorder) | thrombotic thrombocytopenic purpura | thrombotic thrombocytopenic purpura (disorder) | thrombotic thrombocytopenic purpura [ambiguous] | ttp - thrombotic thrombocytopenic purpura	purpura, thrombotic thrombocytopenic	MFS	OMIM	274150	1	1
DOID:3083	chronic obstructive pulmonary disease	chronic airway obstruction, nec in icd9cm_2006 | chronic airway obstruction, not elsewhere classified | chronic obstructive airway disease | chronic obstructive airways disease nos | chronic obstructive airways disease nos (disorder) | chronic obstructive lung disease | chronic obstructive lung disease (disorder) | chronic obstructive lung disease [ambiguous] | chronic obstructive pulmonary disea…	pulmonary disease, chronic obstructive	MFS	OMIM	606963	1	1
DOID:0002116	pterygium		pterygium	MFS	OMIM	178000	1	1
DOID:8893	psoriasis		psoriasis	MFS	OMIM	612599	1	1
DOID:8893	psoriasis		psoriasis	MFS	OMIM	605364	1	1
DOID:8893	psoriasis		psoriasis	MFS	OMIM	612410	1	1
DOID:8893	psoriasis		psoriasis	MFS	OMIM	607857	1	1
DOID:8893	psoriasis		psoriasis	MFS	OMIM	601454	1	1
DOID:8893	psoriasis		psoriasis	MFS	OMIM	605606	1	1
DOID:8893	psoriasis		psoriasis	MFS	OMIM	602723	1	1
DOID:8893	psoriasis		psoriasis	MFS	OMIM	604316	1	1
DOID:8893	psoriasis		psoriasis	MFS	OMIM	612950	1	1
DOID:8893	psoriasis		psoriasis	MFS	OMIM	610707	1	1
DOID:8893	psoriasis		psoriasis	MFS	OMIM	177900	1	1
DOID:8893	psoriasis		psoriasis	MFS	OMIM	603935	1	1
DOID:2738	pseudoxanthoma elasticum	pseudoxanthoma elasticum | pseudoxanthoma elasticum (disorder) | pseudoxanthoma elasticum (disorder) [ambiguous] | pseudoxanthoma elasticum [ambiguous]	pseudoxanthoma elasticum	MFS	OMIM	177850	1	1
DOID:4479	pseudohypoaldosteronism	pseudohypoaldosteronism (disorder)	pseudohypoaldosteronism	MFS	OMIM	264350	1	1
DOID:4479	pseudohypoaldosteronism	pseudohypoaldosteronism (disorder)	pseudohypoaldosteronism	MFS	OMIM	145260	1	1
DOID:4479	pseudohypoaldosteronism	pseudohypoaldosteronism (disorder)	pseudohypoaldosteronism	MFS	OMIM	177735	1	1
DOID:10283	prostate cancer	malignant tumor of prostate (disorder) | malignant tumor of the prostate | neoplasm of prostate (disorder) | ngp - new growth of prostate | prostate neoplasm | prostatic cancer | prostatic neoplasm | tumor of the prostate	prostatic neoplasms	MFS	OMIM	607592	1	1
DOID:10286	prostate carcinoma	cancer of prostate | carcinoma of prostate | carcinoma of prostate (disorder)	prostatic neoplasms	MFS	OMIM	607592	0	1
DOID:10591	pre-eclampsia	gestational hypertension | gestational hypertension (disorder) | hypertension induced by pregnancy | hypertension of preg. | hypertension of pregnancy nos | hypertension of pregnancy nos (disorder) | pre-eclampsia (disorder) | pre-eclampsia nos | pre-eclampsia nos (disorder) | pre-eclamptic nos | pre-eclamptic toxaemia | preeclampsia | preeclampsia/eclampsia | pregnancy associated hypertension | …	pre-eclampsia	MFS	OMIM	609402	1	1
DOID:10591	pre-eclampsia	gestational hypertension | gestational hypertension (disorder) | hypertension induced by pregnancy | hypertension of preg. | hypertension of pregnancy nos | hypertension of pregnancy nos (disorder) | pre-eclampsia (disorder) | pre-eclampsia nos | pre-eclampsia nos (disorder) | pre-eclamptic nos | pre-eclamptic toxaemia | preeclampsia | preeclampsia/eclampsia | pregnancy associated hypertension | …	pre-eclampsia	MFS	OMIM	609403	1	1
DOID:9952	acute lymphocytic leukemia		precursor cell lymphoblastic leukemia-lymphoma	MFS	OMIM	613065	0	0
DOID:9952	acute lymphocytic leukemia		precursor cell lymphoblastic leukemia-lymphoma	MFS	OMIM	613067	0	0
DOID:1037	lymphoblastic leukemia		precursor cell lymphoblastic leukemia-lymphoma	MFS	OMIM	613065	1	1
DOID:1037	lymphoblastic leukemia		precursor cell lymphoblastic leukemia-lymphoma	MFS	OMIM	613067	1	1
DOID:5937	autosomal dominant polycystic kidney	polycystic kidney disease, adult type (disorder) | polycystic kidney, autosomal dominant	polycystic kidney, autosomal dominant	MFS	OMIM	600666	1	1
DOID:2223	platelet storage pool deficiency	dense body defect (disorder) | platelet dense granule deficiency (disorder) | platelet storage pool defect	platelet storage pool deficiency	MFS	OMIM	185050	1	1
DOID:9410	panhypopituitarism	panhypopituitarism (disorder) | panhypopituitarism nos (disorder) | simmond's disease | simmonds' disease	pituitary hormone deficiency, combined, 2	MFS	OMIM	262600	1	1
DOID:13207	proliferative diabetic retinopathy	pdr	pigmentary disorder, reticulate, with systemic manifestations	MFS	OMIM	301220	0	0
DOID:3532	peste des petits ruminants infectious disease	goat plague | ovine rinderpest | ppr | pseudorinderpest | stomatitis-pneumoenteritis syndrome	photoparoxysmal response	MFS	OMIM	132100	0	0
DOID:0050723	psat deficiency		phosphoserine aminotransferase deficiency	MFS	OMIM	610992	1	1
DOID:0050722	phgdh deficiency		phosphoglycerate dehydrogenase deficiency	MFS	OMIM	601815	1	1
DOID:0050444	infantile refsum disease	infantile phytanic acid storage disease	peroxisome biogenesis disorders	MFS	OMIM	601539	1	0
DOID:9307	rectal prolapse	procidentia, rectum | rectal prolapse | rectal prolapse (disorder) | rectal prolapse [ambiguous] | rectal prolapse nos (disorder)	pelvic organ prolapse	MFS	OMIM	613088	0	0
DOID:9307	rectal prolapse	procidentia, rectum | rectal prolapse | rectal prolapse (disorder) | rectal prolapse [ambiguous] | rectal prolapse nos (disorder)	pelvic organ prolapse	MFS	OMIM	176780	0	0
DOID:3210	pelizaeus-merzbacher disease	leukodystrophy, sudanophilic | pelizaeus merzbacher brain sclerosis | pelizaeus-merzbacher disease (disorder)	pelizaeus-merzbacher disease	MFS	OMIM	169500	1	1
DOID:594	panic disorder	panic anxiety syndrome	panic disorder	MFS	OMIM	167870	1	1
DOID:594	panic disorder	panic anxiety syndrome	panic disorder	MFS	OMIM	607853	1	1
DOID:594	panic disorder	panic anxiety syndrome	panic disorder	MFS	OMIM	609985	1	1
DOID:1793	pancreatic cancer	ca body of pancreas | ca body of pancreas (disorder) | ca head of pancreas | ca tail of pancreas | ca tail of pancreas (disorder) | malignant neoplasm of body of pancreas | malignant neoplasm of head of pancreas | malignant neoplasm of tail of pancreas | malignant tumor of body of pancreas (disorder) | malignant tumor of tail of pancreas (disorder) | neoplasm of pancreas (disorder) | pancreas neo…	pancreatic neoplasms	MFS	OMIM	606856	1	1
DOID:1793	pancreatic cancer	ca body of pancreas | ca body of pancreas (disorder) | ca head of pancreas | ca tail of pancreas | ca tail of pancreas (disorder) | malignant neoplasm of body of pancreas | malignant neoplasm of head of pancreas | malignant neoplasm of tail of pancreas | malignant tumor of body of pancreas (disorder) | malignant tumor of tail of pancreas (disorder) | neoplasm of pancreas (disorder) | pancreas neo…	pancreatic neoplasms	MFS	OMIM	613348	1	1
DOID:1793	pancreatic cancer	ca body of pancreas | ca body of pancreas (disorder) | ca head of pancreas | ca tail of pancreas | ca tail of pancreas (disorder) | malignant neoplasm of body of pancreas | malignant neoplasm of head of pancreas | malignant neoplasm of tail of pancreas | malignant tumor of body of pancreas (disorder) | malignant tumor of tail of pancreas (disorder) | neoplasm of pancreas (disorder) | pancreas neo…	pancreatic neoplasms	MFS	OMIM	613347	1	1
DOID:4905	pancreatic carcinoma	carcinoma of pancreas | carcinoma of pancreas (disorder) | exocrine cancer | exocrine pancreas carcinoma	pancreatic neoplasms	MFS	OMIM	606856	1	0
DOID:4905	pancreatic carcinoma	carcinoma of pancreas | carcinoma of pancreas (disorder) | exocrine cancer | exocrine pancreas carcinoma	pancreatic neoplasms	MFS	OMIM	613348	1	0
DOID:4905	pancreatic carcinoma	carcinoma of pancreas | carcinoma of pancreas (disorder) | exocrine cancer | exocrine pancreas carcinoma	pancreatic neoplasms	MFS	OMIM	613347	0	1
DOID:2394	ovarian cancer	malignant ovarian tumor | malignant tumor of ovary (disorder) | malignant tumour of ovary | neoplasm of ovary (disorder) | ovarian cancer | ovarian neoplasm | ovary cancer | ovary neoplasm | primary malignant neoplasm of ovary and other uterine adnexa (disorder) | primary ovarian cancer | tumor of the ovary	ovarian neoplasms	MFS	OMIM	607893	1	1
DOID:12185	otosclerosis		otosclerosis	MFS	OMIM	166800	1	1
DOID:10754	otitis media	ear infection &/or otitis media nos | otitis media | otitis media (disorder) | otitis media nos | otitis media nos (disorder) | unspecified otitis media	otitis media	MFS	OMIM	166760	1	1
DOID:11476	osteoporosis		osteoporosis	MFS	OMIM	166710	1	1
DOID:7938	dyschondroplasia	dyschondroplasia | dyschondroplasia (disorder) | dyschondroplasia nos (disorder)	osteochondrodysplasias	MFS	OMIM	255800	0	0
DOID:7938	dyschondroplasia	dyschondroplasia | dyschondroplasia (disorder) | dyschondroplasia nos (disorder)	osteochondrodysplasias	MFS	OMIM	309350	0	0
DOID:7938	dyschondroplasia	dyschondroplasia | dyschondroplasia (disorder) | dyschondroplasia nos (disorder)	osteochondrodysplasias	MFS	OMIM	239100	0	1
DOID:12721	multiple epiphyseal dysplasia		osteochondrodysplasias	MFS	OMIM	255800	0	0
DOID:12721	multiple epiphyseal dysplasia		osteochondrodysplasias	MFS	OMIM	309350	0	0
DOID:12721	multiple epiphyseal dysplasia		osteochondrodysplasias	MFS	OMIM	239100	0	1
DOID:4624	ollier disease	dyschondroplasia | enchondromatosis with haemangiomata | enchondromatosis, multiple | kast's syndrome | maffucci syndrome | osteochondromatosis	osteochondrodysplasias	MFS	OMIM	255800	1	0
DOID:4624	ollier disease	dyschondroplasia | enchondromatosis with haemangiomata | enchondromatosis, multiple | kast's syndrome | maffucci syndrome | osteochondromatosis	osteochondrodysplasias	MFS	OMIM	309350	1	0
DOID:4624	ollier disease	dyschondroplasia | enchondromatosis with haemangiomata | enchondromatosis, multiple | kast's syndrome | maffucci syndrome | osteochondromatosis	osteochondrodysplasias	MFS	OMIM	239100	0	1
DOID:2256	osteochondrodysplasia	cartilage development disorder | chondrodystrophy | congenital anomaly of cartilage (disorder) | osteochondrodysplasia syndrome (disorder) | unspecified anomaly of cartilage (disorder)	osteochondrodysplasias	MFS	OMIM	255800	1	1
DOID:2256	osteochondrodysplasia	cartilage development disorder | chondrodystrophy | congenital anomaly of cartilage (disorder) | osteochondrodysplasia syndrome (disorder) | unspecified anomaly of cartilage (disorder)	osteochondrodysplasias	MFS	OMIM	309350	1	1
DOID:2256	osteochondrodysplasia	cartilage development disorder | chondrodystrophy | congenital anomaly of cartilage (disorder) | osteochondrodysplasia syndrome (disorder) | unspecified anomaly of cartilage (disorder)	osteochondrodysplasias	MFS	OMIM	239100	1	1
DOID:0080036	sost-related sclerosing bone dysplasia	sclerosteosis | van buchem disease	osteochondrodysplasias	MFS	OMIM	255800	0	0
DOID:0080036	sost-related sclerosing bone dysplasia	sclerosteosis | van buchem disease	osteochondrodysplasias	MFS	OMIM	309350	0	0
DOID:0080036	sost-related sclerosing bone dysplasia	sclerosteosis | van buchem disease	osteochondrodysplasias	MFS	OMIM	239100	0	0
DOID:8398	osteoarthritis	degenerative arthritis | degenerative joint disease | hypertrophic arthritis | osteoarthrosis | osteoarthrosis and allied disorder	osteoarthritis	MFS	OMIM	612400	1	1
DOID:8398	osteoarthritis	degenerative arthritis | degenerative joint disease | hypertrophic arthritis | osteoarthrosis | osteoarthrosis and allied disorder	osteoarthritis	MFS	OMIM	612401	1	1
DOID:8398	osteoarthritis	degenerative arthritis | degenerative joint disease | hypertrophic arthritis | osteoarthrosis | osteoarthrosis and allied disorder	osteoarthritis	MFS	OMIM	607850	1	1
DOID:8398	osteoarthritis	degenerative arthritis | degenerative joint disease | hypertrophic arthritis | osteoarthrosis | osteoarthrosis and allied disorder	osteoarthritis	MFS	OMIM	165720	1	1
DOID:8398	osteoarthritis	degenerative arthritis | degenerative joint disease | hypertrophic arthritis | osteoarthrosis | osteoarthrosis and allied disorder	osteoarthritis	MFS	OMIM	140600	1	1
DOID:8398	osteoarthritis	degenerative arthritis | degenerative joint disease | hypertrophic arthritis | osteoarthrosis | osteoarthrosis and allied disorder	osteoarthritis	MFS	OMIM	610839	1	1
DOID:5408	paget's disease of bone	osseous paget's disease | osteitis deformans | paget's bone disease	osteitis deformans	MFS	OMIM	606263	1	1
DOID:5408	paget's disease of bone	osseous paget's disease | osteitis deformans | paget's bone disease	osteitis deformans	MFS	OMIM	167250	1	1
DOID:14791	leber congenital amaurosis	amaurosis congenita of leber i | leber's amaurosis (disorder) | leber's congenital amaurosis | leber's disease	optic atrophy, hereditary, leber	MFS	OMIM	308905	1	0
DOID:705	leber hereditary optic neuropathy	leber's hereditary optic neuropathy | leber's optic atrophy | leber's optic atrophy (disorder) | optic atrophy, leber's	optic atrophy, hereditary, leber	MFS	OMIM	308905	1	1
DOID:14711	fg syndrome	fg syndrome (disorder) | keller syndrome | opitz-kaveggia syndrome	opitz-kaveggia syndrome	MFS	OMIM	300406	1	1
DOID:2559	opiate dependence	opioid type dependence	opioid-related disorders	MFS	OMIM	610064	1	1
DOID:10933	obsessive-compulsive disorder	anancastic neurosis | obsessive compulsive disorder	obsessive-compulsive disorder	MFS	OMIM	164230	1	1
DOID:769	neuroblastoma	(neuroblastoma nos) or (sympathicoblastoma) | neuroblastoma | neuroblastoma (morphologic abnormality) | neuroblastoma (schwannian stroma-poor) | neuroblastoma nos (morphologic abnormality)	neuroblastoma	MFS	OMIM	613017	1	1
DOID:769	neuroblastoma	(neuroblastoma nos) or (sympathicoblastoma) | neuroblastoma | neuroblastoma (morphologic abnormality) | neuroblastoma (schwannian stroma-poor) | neuroblastoma nos (morphologic abnormality)	neuroblastoma	MFS	OMIM	613015	1	1
DOID:769	neuroblastoma	(neuroblastoma nos) or (sympathicoblastoma) | neuroblastoma | neuroblastoma (morphologic abnormality) | neuroblastoma (schwannian stroma-poor) | neuroblastoma nos (morphologic abnormality)	neuroblastoma	MFS	OMIM	613016	1	1
DOID:769	neuroblastoma	(neuroblastoma nos) or (sympathicoblastoma) | neuroblastoma | neuroblastoma (morphologic abnormality) | neuroblastoma (schwannian stroma-poor) | neuroblastoma nos (morphologic abnormality)	neuroblastoma	MFS	OMIM	613013	1	1
DOID:769	neuroblastoma	(neuroblastoma nos) or (sympathicoblastoma) | neuroblastoma | neuroblastoma (morphologic abnormality) | neuroblastoma (schwannian stroma-poor) | neuroblastoma nos (morphologic abnormality)	neuroblastoma	MFS	OMIM	613014	1	1
DOID:1089	tethered spinal cord syndrome	spinal dysraphism	neural tube defects	MFS	OMIM	182940	1	1
DOID:9261	nasopharynx carcinoma	carcinoma of nasopharynx | malignant nasopharyngeal tumor | malignant neoplasm of anterior wall of nasopharynx | malignant neoplasm of anterior wall of nasopharynx nos (disorder) | malignant neoplasm of lateral wall of nasopharynx | malignant neoplasm of lateral wall of nasopharynx nos (disorder) | malignant neoplasm of nasopharyngeal wall (disorder) | malignant neoplasm of nasopharyngeal wall no…	nasopharyngeal carcinoma	MFS	OMIM	607107	1	1
DOID:8986	narcolepsy	narcolepsy, without cataplexy | paroxysmal sleep	narcolepsy	MFS	OMIM	609039	1	1
DOID:8986	narcolepsy	narcolepsy, without cataplexy | paroxysmal sleep	narcolepsy	MFS	OMIM	612417	1	1
DOID:8986	narcolepsy	narcolepsy, without cataplexy | paroxysmal sleep	narcolepsy	MFS	OMIM	614223	1	1
DOID:8986	narcolepsy	narcolepsy, without cataplexy | paroxysmal sleep	narcolepsy	MFS	OMIM	605841	1	1
DOID:8986	narcolepsy	narcolepsy, without cataplexy | paroxysmal sleep	narcolepsy	MFS	OMIM	161400	1	1
DOID:8986	narcolepsy	narcolepsy, without cataplexy | paroxysmal sleep	narcolepsy	MFS	OMIM	612851	1	1
DOID:11830	myopia	myopia (disorder) | near vision | near-sightedness	myopia	MFS	OMIM	608367	1	1
DOID:4890	juvenile myoclonic epilepsy	janz syndrome | juvenile myoclonic epilepsy | juvenile myoclonic epilepsy (disorder)	myoclonic epilepsy, juvenile	MFS	OMIM	611136	1	1
DOID:4890	juvenile myoclonic epilepsy	janz syndrome | juvenile myoclonic epilepsy | juvenile myoclonic epilepsy (disorder)	myoclonic epilepsy, juvenile	MFS	OMIM	611364	1	1
DOID:4890	juvenile myoclonic epilepsy	janz syndrome | juvenile myoclonic epilepsy | juvenile myoclonic epilepsy (disorder)	myoclonic epilepsy, juvenile	MFS	OMIM	604827	1	1
DOID:4890	juvenile myoclonic epilepsy	janz syndrome | juvenile myoclonic epilepsy | juvenile myoclonic epilepsy (disorder)	myoclonic epilepsy, juvenile	MFS	OMIM	608816	1	1
DOID:5844	myocardial infarction	attack - heart | heart attack | mi - myocardial infarction | myocardial infarct | myocardial infarction | myocardial infarction (disorder) | myocardial infarction nos | myocardial infarctions	myocardial infarction	MFS	OMIM	608446	1	1
DOID:5844	myocardial infarction	attack - heart | heart attack | mi - myocardial infarction | myocardial infarct | myocardial infarction | myocardial infarction (disorder) | myocardial infarction nos | myocardial infarctions	myocardial infarction	MFS	OMIM	608557	1	1
DOID:2377	multiple sclerosis	generalized multiple sclerosis (disorder) | insular sclerosis | multiple sclerosis | multiple sclerosis (disorder) | multiple sclerosis nos (disorder)	multiple sclerosis	MFS	OMIM	612594	1	1
DOID:2377	multiple sclerosis	generalized multiple sclerosis (disorder) | insular sclerosis | multiple sclerosis | multiple sclerosis (disorder) | multiple sclerosis nos (disorder)	multiple sclerosis	MFS	OMIM	612595	1	1
DOID:2377	multiple sclerosis	generalized multiple sclerosis (disorder) | insular sclerosis | multiple sclerosis | multiple sclerosis (disorder) | multiple sclerosis nos (disorder)	multiple sclerosis	MFS	OMIM	612596	1	1
DOID:12802	mucopolysaccharidosis i	iduronidase deficiency disease | lipochondrodystrophy | mucopolysaccharidosis type i [ambiguous] | mucopolysaccharidosis, mps-i (disorder) | mucopolysaccharidosis, type 1	mucopolysaccharidosis i	MFS	OMIM	607015	1	1
DOID:12802	mucopolysaccharidosis i	iduronidase deficiency disease | lipochondrodystrophy | mucopolysaccharidosis type i [ambiguous] | mucopolysaccharidosis, mps-i (disorder) | mucopolysaccharidosis, type 1	mucopolysaccharidosis i	MFS	OMIM	607016	1	1
DOID:12783	migraine without aura	common migraine	migraine without aura	MFS	OMIM	607501	1	1
DOID:10024	migraine with aura	classic migraine	migraine with aura	MFS	OMIM	609670	1	1
DOID:10024	migraine with aura	classic migraine	migraine with aura	MFS	OMIM	609179	1	1
DOID:6364	migraine	migraine variant	migraine disorders	MFS	OMIM	607508	1	1
DOID:6364	migraine	migraine variant	migraine disorders	MFS	OMIM	607516	1	1
DOID:6364	migraine	migraine variant	migraine disorders	MFS	OMIM	607498	1	1
DOID:6364	migraine	migraine variant	migraine disorders	MFS	OMIM	611706	1	1
DOID:6364	migraine	migraine variant	migraine disorders	MFS	OMIM	609570	1	1
DOID:6364	migraine	migraine variant	migraine disorders	MFS	OMIM	613656	1	1
DOID:0050452	mevalonic aciduria	mevalonate kinase deficiency	mevalonate kinase deficiency	MFS	OMIM	260920	1	1
DOID:14749	methylmalonic acidemia	methylmalonic acidemia, cbla type | methylmalonic acidemia, cblb type | methylmalonic aciduria | methylmalonic aciduria cblb type | methylmalonic aciduria due to methylmalonyl-coa mutase deficiency | methylmalonic aciduria mut type | methylmalonic aciduria, mut type | methylmalonic aciduria, vitamin b12-responsive, due to defect in synthesis of adenosylcobalamin, cbla type | methylmalonic aciduri…	methylmalonic aciduria due to methylmalonyl-coa mutase deficiency	MFS	OMIM	251000	1	1
DOID:0050524	maturity-onset diabetes of the young	mason-type diabetes | mody	maturity-onset diabetes of the young	MFS	OMIM	606391	1	1
DOID:12365	malaria	induced malaria | induced malaria (disorder)	malaria	MFS	OMIM	611162	1	1
DOID:12365	malaria	induced malaria | induced malaria (disorder)	malaria	MFS	OMIM	609148	1	1
DOID:8524	nodular lymphoma	follicle center lymphoma | follicular low grade b-cell lymphoma (disorder) | follicular lymphoma | follicular non-hodgkin's lymphoma (disorder) | giant follicular lymphosarcoma | malignant lymphoma, follicle centre | malignant lymphoma, nodular nos (morphologic abnormality) | nodular lymphoma (brill - symmers disease)	lymphoma, follicular	MFS	OMIM	613024	1	1
DOID:3319	lymphangioleiomyomatosis	lung lymphangioleiomyomatosis | lymphangiomyomatosis | lymphangiomyomatosis (morphologic abnormality) | pulmonary lymphangioleiomyomatosis (disorder)	lymphangioleiomyomatosis	MFS	OMIM	606690	1	1
DOID:9074	systemic lupus erythematosus	disseminated lupus erythematosus | lupus erythematosus, systemic | sle - lupus erythematosus, systemic	lupus erythematosus, systemic	MFS	OMIM	605218	1	1
DOID:9074	systemic lupus erythematosus	disseminated lupus erythematosus | lupus erythematosus, systemic | sle - lupus erythematosus, systemic	lupus erythematosus, systemic	MFS	OMIM	612378	1	1
DOID:9074	systemic lupus erythematosus	disseminated lupus erythematosus | lupus erythematosus, systemic | sle - lupus erythematosus, systemic	lupus erythematosus, systemic	MFS	OMIM	605480	1	1
DOID:9074	systemic lupus erythematosus	disseminated lupus erythematosus | lupus erythematosus, systemic | sle - lupus erythematosus, systemic	lupus erythematosus, systemic	MFS	OMIM	610066	1	1
DOID:9074	systemic lupus erythematosus	disseminated lupus erythematosus | lupus erythematosus, systemic | sle - lupus erythematosus, systemic	lupus erythematosus, systemic	MFS	OMIM	610065	1	1
DOID:9074	systemic lupus erythematosus	disseminated lupus erythematosus | lupus erythematosus, systemic | sle - lupus erythematosus, systemic	lupus erythematosus, systemic	MFS	OMIM	612254	1	1
DOID:9074	systemic lupus erythematosus	disseminated lupus erythematosus | lupus erythematosus, systemic | sle - lupus erythematosus, systemic	lupus erythematosus, systemic	MFS	OMIM	612253	1	1
DOID:9074	systemic lupus erythematosus	disseminated lupus erythematosus | lupus erythematosus, systemic | sle - lupus erythematosus, systemic	lupus erythematosus, systemic	MFS	OMIM	612251	1	1
DOID:9074	systemic lupus erythematosus	disseminated lupus erythematosus | lupus erythematosus, systemic | sle - lupus erythematosus, systemic	lupus erythematosus, systemic	MFS	OMIM	613145	1	1
DOID:9074	systemic lupus erythematosus	disseminated lupus erythematosus | lupus erythematosus, systemic | sle - lupus erythematosus, systemic	lupus erythematosus, systemic	MFS	OMIM	610927	1	1
DOID:9074	systemic lupus erythematosus	disseminated lupus erythematosus | lupus erythematosus, systemic | sle - lupus erythematosus, systemic	lupus erythematosus, systemic	MFS	OMIM	300809	1	1
DOID:9074	systemic lupus erythematosus	disseminated lupus erythematosus | lupus erythematosus, systemic | sle - lupus erythematosus, systemic	lupus erythematosus, systemic	MFS	OMIM	601744	1	1
DOID:9074	systemic lupus erythematosus	disseminated lupus erythematosus | lupus erythematosus, systemic | sle - lupus erythematosus, systemic	lupus erythematosus, systemic	MFS	OMIM	609903	1	1
DOID:9074	systemic lupus erythematosus	disseminated lupus erythematosus | lupus erythematosus, systemic | sle - lupus erythematosus, systemic	lupus erythematosus, systemic	MFS	OMIM	609939	1	1
DOID:9074	systemic lupus erythematosus	disseminated lupus erythematosus | lupus erythematosus, systemic | sle - lupus erythematosus, systemic	lupus erythematosus, systemic	MFS	OMIM	608437	1	1
DOID:1324	lung cancer		lung neoplasms	MFS	OMIM	612571	1	1
DOID:1324	lung cancer		lung neoplasms	MFS	OMIM	612593	1	1
DOID:1324	lung cancer		lung neoplasms	MFS	OMIM	612052	1	1
DOID:1324	lung cancer		lung neoplasms	MFS	OMIM	614210	1	1
DOID:1324	lung cancer		lung neoplasms	MFS	OMIM	608935	1	1
DOID:3905	lung carcinoma	cancer of lung | carcinoma of lung | lung carcinoma	lung neoplasms	MFS	OMIM	612571	0	1
DOID:3905	lung carcinoma	cancer of lung | carcinoma of lung | lung carcinoma	lung neoplasms	MFS	OMIM	612593	1	0
DOID:3905	lung carcinoma	cancer of lung | carcinoma of lung | lung carcinoma	lung neoplasms	MFS	OMIM	612052	1	0
DOID:3905	lung carcinoma	cancer of lung | carcinoma of lung | lung carcinoma	lung neoplasms	MFS	OMIM	614210	1	0
DOID:3905	lung carcinoma	cancer of lung | carcinoma of lung | lung carcinoma	lung neoplasms	MFS	OMIM	608935	1	0
DOID:12236	primary biliary cirrhosis	biliary cirrhosis | biliary cirrhosis (disorder) | biliary cirrhosis nos (disorder) | chronic non-suppurative destructive cholangitis | chronic nonsuppurative destructive cholangitis | cirrhosis, cholestatic | primary biliary cirrhosis | primary biliary cirrhosis (disorder)	liver cirrhosis, biliary	MFS	OMIM	614220	1	1
DOID:12236	primary biliary cirrhosis	biliary cirrhosis | biliary cirrhosis (disorder) | biliary cirrhosis nos (disorder) | chronic non-suppurative destructive cholangitis | chronic nonsuppurative destructive cholangitis | cirrhosis, cholestatic | primary biliary cirrhosis | primary biliary cirrhosis (disorder)	liver cirrhosis, biliary	MFS	OMIM	614221	1	1
DOID:3012	li-fraumeni syndrome	li-fraumeni familiar cancer susceptibility syndrome	li-fraumeni syndrome	MFS	OMIM	609266	1	1
DOID:9119	acute myeloid leukemia	acute myeloblastic leukemia (disorder) | acute myeloid leukaemia | acute myeloid leukaemia, disease | acute myeloid leukemia without mention of remission | aml | aml - acute myeloid leukemia | anll in remission | leukemia, myelocytic, acute	leukemia, myeloid, acute	MFS	OMIM	602439	1	1
DOID:1036	chronic leukemia	adult chronic leukemia | cll | cml	leukemia, lymphocytic, chronic, b-cell	MFS	OMIM	151400	1	0
DOID:1036	chronic leukemia	adult chronic leukemia | cll | cml	leukemia, lymphocytic, chronic, b-cell	MFS	OMIM	612559	1	0
DOID:1036	chronic leukemia	adult chronic leukemia | cll | cml	leukemia, lymphocytic, chronic, b-cell	MFS	OMIM	612557	1	0
DOID:1036	chronic leukemia	adult chronic leukemia | cll | cml	leukemia, lymphocytic, chronic, b-cell	MFS	OMIM	612558	1	0
DOID:1036	chronic leukemia	adult chronic leukemia | cll | cml	leukemia, lymphocytic, chronic, b-cell	MFS	OMIM	109543	0	1
DOID:1036	chronic leukemia	adult chronic leukemia | cll | cml	leukemia, lymphocytic, chronic, b-cell	MFS	OMIM	609630	0	1
DOID:1040	chronic lymphocytic leukemia		leukemia, lymphocytic, chronic, b-cell	MFS	OMIM	151400	1	1
DOID:1040	chronic lymphocytic leukemia		leukemia, lymphocytic, chronic, b-cell	MFS	OMIM	612559	1	1
DOID:1040	chronic lymphocytic leukemia		leukemia, lymphocytic, chronic, b-cell	MFS	OMIM	612557	1	1
DOID:1040	chronic lymphocytic leukemia		leukemia, lymphocytic, chronic, b-cell	MFS	OMIM	612558	1	1
DOID:1040	chronic lymphocytic leukemia		leukemia, lymphocytic, chronic, b-cell	MFS	OMIM	109543	1	1
DOID:1040	chronic lymphocytic leukemia		leukemia, lymphocytic, chronic, b-cell	MFS	OMIM	609630	1	1
DOID:1024	leprosy		leprosy	MFS	OMIM	607572	1	1
DOID:1024	leprosy		leprosy	MFS	OMIM	246300	1	1
DOID:1024	leprosy		leprosy	MFS	OMIM	609888	1	1
DOID:1024	leprosy		leprosy	MFS	OMIM	610988	1	1
DOID:1024	leprosy		leprosy	MFS	OMIM	613407	1	1
DOID:1024	leprosy		leprosy	MFS	OMIM	613223	1	1
DOID:9146	visceral leishmaniasis	infection by leishmania donovani (disorder) [ambiguous] | infection by visceral leishmaniasis | kala-azar | leishmaniasis visceral [kala-azar] | visceral leishmaniasis (disorder)	leishmaniasis, visceral	MFS	OMIM	608207	1	1
DOID:10457	legionnaires' disease	(legionella) or (legionnaire's disease) | infection by legionella pneumophilia (disorder) | legionella pneumonia (disorder) | legionnaire's disease | legionnaire's disease (disorder) | legionnaire's disease [ambiguous] | legionnaires' disease	legionnaires' disease	MFS	OMIM	608556	1	1
DOID:1391	norum disease	lecithin acyltransferase deficiency | lecithin:cholesterol acyltransferase deficiency	lecithin acyltransferase deficiency	MFS	OMIM	136120	1	1
DOID:0080045	kniest dysplasia		kniest dysplasia	MFS	OMIM	156550	1	1
DOID:0050428	nonepidermolytic palmoplantar keratoderma	nonepidermolytic palmoplantar keratoderma | thost-unna syndrome | tylosis | unna-thost syndrome	keratoderma, palmoplantar, epidermolytic	MFS	OMIM	144200	1	1
DOID:3390	palmoplantar keratosis	keratosis palmaris et plantaris | keratosis palmaris et plantaris (disorder) | palmoplantar keratoderma	keratoderma, palmoplantar	MFS	OMIM	248300	1	1
DOID:12895	keratoconjunctivitis sicca	kcs | keraconjunctivitis sicca | keratoconjunctivitis sicca | keratoconjunctivitis sicca (disorder)	kenny-caffey syndrome, type 1	MFS	OMIM	244460	0	0
DOID:3614	kallmann syndrome	familial hypogonadism with anosmia | hypogonadism with anosmia (disorder) | kallman syndrome | kallman's syndrome	kallmann syndrome	MFS	OMIM	308700	1	1
DOID:0050592	asphyxiating thoracic dystrophy		jeune syndrome	MFS	OMIM	208500	1	1
DOID:0080020	jansen's metaphyseal chondrodysplasia	jansen disease | jansen metaphyseal dysostosis | murk jansen type metaphyseal chondrodysplasia	jansen type metaphyseal chondrodysplasia	MFS	OMIM	156400	1	1
DOID:3892	insulinoma	insulin-producing tumor of islet cells | insulinoma | insulinoma (disorder) | insulinoma (morphologic abnormality) | insulinoma nos (morphologic abnormality) | islet cell adenoma (morphologic abnormality) | islet cell adenoma [ambiguous]	insulinoma	MFS	OMIM	606960	1	1
DOID:4535	hypotrichosis	hypotrichosis (disorder) | hypotrichosis nos	hypotrichosis	MFS	OMIM	278150	1	1
DOID:4535	hypotrichosis	hypotrichosis (disorder) | hypotrichosis nos	hypotrichosis	MFS	OMIM	607903	1	1
DOID:4535	hypotrichosis	hypotrichosis (disorder) | hypotrichosis nos	hypotrichosis	MFS	OMIM	614237	1	1
DOID:4535	hypotrichosis	hypotrichosis (disorder) | hypotrichosis nos	hypotrichosis	MFS	OMIM	614238	1	1
DOID:4535	hypotrichosis	hypotrichosis (disorder) | hypotrichosis nos	hypotrichosis	MFS	OMIM	604379	1	1
DOID:3156	incontinentia pigmenti achromians	bloch-siemans syndrome | hypomelanosis of ito | hypomelanosis of ito [ambiguous] | incontinentia pigmenti achromians syndrome (disorder) | incontinentia pigmenti syndrome (disorder) [ambiguous] | ito's nevus | nevus of ito (disorder)	hypomelanosis of ito	MFS	OMIM	300337	1	1
DOID:1924	hypogonadism	hypogonadism | hypogonadism (disorder)	hypogonadism	MFS	OMIM	146110	1	1
DOID:0080041	hypochondroplasia		hypochondroplasia	MFS	OMIM	146000	1	1
DOID:1388	tangier disease	familial alpha-lipoprotein deficiency | familial high density lipoprotein deficiency | familial hypoalphalipoproteinemia	hypoalphalipoproteinemias	MFS	OMIM	604091	1	1
DOID:13543	hyperparathyroidism		hyperparathyroidism	MFS	OMIM	145001	1	1
DOID:13543	hyperparathyroidism		hyperparathyroidism	MFS	OMIM	145000	1	1
DOID:13543	hyperparathyroidism		hyperparathyroidism	MFS	OMIM	610071	1	1
DOID:14118	familial lipoprotein lipase deficiency	familial hyperchylomicronemia (disorder) | familial hyperlipoproteinemia type i | familial lipoprotein lipase deficiency (disorder) [ambiguous] | familial lipoprotein lipase deficiency with type i phenotype | familial lpl deficiency | fredrickson type i hyperlipoproteinemia (disorder) | fredrickson type i lipaemia | hypercholesterinaemic xanthomatosis | hyperchylomicronemia | mixed hyperglyceride…	hyperlipoproteinemia type i	MFS	OMIM	207750	1	1
DOID:13809	familial combined hyperlipidemia	familial combined hyperlipidemia (disorder) | familial combined hyperlipidemia (disorder) [ambiguous] | familial multiple lipoprotein-type hyperlipidemia (disorder) | hyperbetalipoproteinemia with prebetalipoproteinemia | mixed hyperlipidaemia | mixed hyperlipidemia | mixed hyperlipidemia (disorder) | type iib hyperlipoproteinemia	hyperlipidemia, familial combined	MFS	OMIM	604499	1	1
DOID:13809	familial combined hyperlipidemia	familial combined hyperlipidemia (disorder) | familial combined hyperlipidemia (disorder) [ambiguous] | familial multiple lipoprotein-type hyperlipidemia (disorder) | hyperbetalipoproteinemia with prebetalipoproteinemia | mixed hyperlipidaemia | mixed hyperlipidemia | mixed hyperlipidemia (disorder) | type iib hyperlipoproteinemia	hyperlipidemia, familial combined	MFS	OMIM	602491	1	1
DOID:9279	hyperhomocysteinemia	hyperhomocysteinemia	hyperhomocysteinemia	MFS	OMIM	603174	1	1
DOID:13810	familial hypercholesterolemia	familial hyperbetalipoproteinaemia | familial hypercholesteremia | familial hypercholesterolemia (disorder) | fredrickson type iia hyperlipoproteinemia | fredrickson type iia hyperlipoproteinemia (disorder) | fredrickson type iia lipidaemia | hyperbetalipoproteinemia (disorder) | type ii hyperlipidemia	hypercholesterolemia, autosomal dominant, type b	MFS	OMIM	144010	1	1
DOID:9263	homocystinuria	cbs deficiency | cystathionine beta synthase deficiency | cystathionine synthase deficiency | homocystinuria (disorder)	homocystinuria	MFS	OMIM	236200	1	1
DOID:0060177	homocarnosinosis		homocarnosinosis	MFS	OMIM	212200	1	1
DOID:526	human immunodeficiency virus infectious disease	hiv infection	hiv infections	MFS	OMIM	609423	1	1
DOID:0060168	histidinemia	histidinuria	histidinemia	MFS	OMIM	235800	1	1
DOID:10487	hirschsprung's disease	aganglionic megacolon | aganglionosis | congenital megacolon (disorder) | hirschsprung's disease (disorder) | hirschsprung's disease [ambiguous] | hirschsprung's disease nos (disorder) | macrocolon | macrocolon (disorder) | pelvirectal achalasia	hirschsprung disease	MFS	OMIM	606875	1	1
DOID:10487	hirschsprung's disease	aganglionic megacolon | aganglionosis | congenital megacolon (disorder) | hirschsprung's disease (disorder) | hirschsprung's disease [ambiguous] | hirschsprung's disease nos (disorder) | macrocolon | macrocolon (disorder) | pelvirectal achalasia	hirschsprung disease	MFS	OMIM	606874	1	1
DOID:10487	hirschsprung's disease	aganglionic megacolon | aganglionosis | congenital megacolon (disorder) | hirschsprung's disease (disorder) | hirschsprung's disease [ambiguous] | hirschsprung's disease nos (disorder) | macrocolon | macrocolon (disorder) | pelvirectal achalasia	hirschsprung disease	MFS	OMIM	611644	1	1
DOID:10487	hirschsprung's disease	aganglionic megacolon | aganglionosis | congenital megacolon (disorder) | hirschsprung's disease (disorder) | hirschsprung's disease [ambiguous] | hirschsprung's disease nos (disorder) | macrocolon | macrocolon (disorder) | pelvirectal achalasia	hirschsprung disease	MFS	OMIM	600156	1	1
DOID:10487	hirschsprung's disease	aganglionic megacolon | aganglionosis | congenital megacolon (disorder) | hirschsprung's disease (disorder) | hirschsprung's disease [ambiguous] | hirschsprung's disease nos (disorder) | macrocolon | macrocolon (disorder) | pelvirectal achalasia	hirschsprung disease	MFS	OMIM	608462	1	1
DOID:0050720	ornithine translocase deficiency	hhh syndrome | hyperornithinemia-hyperammonemia-homocitrullinuria (hhh) syndrome	hhh syndrome	MFS	OMIM	238970	1	1
DOID:0050545	visceral heterotaxy		heterotaxy syndrome	MFS	OMIM	208530	1	1
DOID:0050540	charcot-marie-tooth disease type 3	dejerine-sottas neuropathy | dejerine-sottas syndrome	hereditary sensory and motor neuropathy	MFS	OMIM	604489	0	1
DOID:0050125	dengue shock syndrome	dss	hereditary sensory and motor neuropathy	MFS	OMIM	604489	0	1
DOID:2477	motor peripheral neuropathy	hereditary motor and sensory neuropathy | hereditary motor and sensory neuropathy [ambiguous] | hsmn | hsmn - hereditary sensory and motor neuropathy | neuropathic muscular atrophy	hereditary sensory and motor neuropathy	MFS	OMIM	604489	1	1
DOID:1883	hepatitis c	chronic hepatitis c | hepatitis nona nonb | nanbh | viral hepatitis c	hepatitis c	MFS	OMIM	609532	1	1
DOID:2043	hepatitis b	chronic hepatitis b | serum hepatitis	hepatitis b	MFS	OMIM	610424	1	1
DOID:12134	factor viii deficiency	congenital factor viii disorder | factor viii deficiency | factor viii deficiency (disorder) | hemophilia a (disorder) | subhemophilia	hemophilia a	MFS	OMIM	306700	1	1
DOID:2230	hemophilia	haemophilia | hemophilia | hemophilia (disorder) | hemophilia nos	hemophilia a	MFS	OMIM	306700	0	1
DOID:7188	autoimmune thyroiditis	chronic lymphocytic thyroiditis | hashimoto thyroiditis | hashimoto's disease | hashimoto's syndrome | hashimoto's thyroiditis | lymphocytic thyroiditis	hashimoto disease	MFS	OMIM	140300	1	1
DOID:12361	graves' disease	basedow's disease | exophthalmic goiter | grave's disease | graves disease | toxic diffuse goiter with exophthalmos (disorder)	graves disease	MFS	OMIM	603388	1	1
DOID:2907	goldenhar syndrome	facio-auriculo-vertebral spectrum (disorder) | first and second branchial arch syndrome | first arch syndrome (disorder) | hemifacial microsomia | oav (oculoauriculovertebral) dysplasia | otomandibular dysostosis (disorder)	goldenhar syndrome	MFS	OMIM	141400	1	1
DOID:2754	glycogen storage disease vi	glycogen storage disease type vi | glycogen storage disease, type vi (disorder) | hepatic glycogen phosphorylase deficiency (disorder) | hepatophosphorylase deficiency glycogenosis	glycogen storage disease type vi	MFS	OMIM	232700	1	1
DOID:2986	iga glomerulonephritis	berger's iga or igg nephropathy (disorder) | focal glomerulonephritis | iga nephropathy | iga nephropathy (disorder) | primary iga nephropathy (disorder) | segmental glomerulonephritis	glomerulonephritis, iga	MFS	OMIM	613944	1	1
DOID:3070	malignant glioma	glial cell tumor | glioma | glioma (morphologic abnormality) | glioma nos | glioma nos (morphologic abnormality) | glioma, malignant | glioma, malignant, no icd-o subtype | glioma, nos | gliomas (morphologic abnormality) | malignant glioma (morphologic abnormality) | malignant glioma - category | malignant neuroglial tumor | neuroglial tumor	glioma	MFS	OMIM	607248	1	1
DOID:3070	malignant glioma	glial cell tumor | glioma | glioma (morphologic abnormality) | glioma nos | glioma nos (morphologic abnormality) | glioma, malignant | glioma, malignant, no icd-o subtype | glioma, nos | gliomas (morphologic abnormality) | malignant glioma (morphologic abnormality) | malignant glioma - category | malignant neuroglial tumor | neuroglial tumor	glioma	MFS	OMIM	613029	1	1
DOID:3070	malignant glioma	glial cell tumor | glioma | glioma (morphologic abnormality) | glioma nos | glioma nos (morphologic abnormality) | glioma, malignant | glioma, malignant, no icd-o subtype | glioma, nos | gliomas (morphologic abnormality) | malignant glioma (morphologic abnormality) | malignant glioma - category | malignant neuroglial tumor | neuroglial tumor	glioma	MFS	OMIM	613028	1	1
DOID:3070	malignant glioma	glial cell tumor | glioma | glioma (morphologic abnormality) | glioma nos | glioma nos (morphologic abnormality) | glioma, malignant | glioma, malignant, no icd-o subtype | glioma, nos | gliomas (morphologic abnormality) | malignant glioma (morphologic abnormality) | malignant glioma - category | malignant neuroglial tumor | neuroglial tumor	glioma	MFS	OMIM	613033	1	1
DOID:3070	malignant glioma	glial cell tumor | glioma | glioma (morphologic abnormality) | glioma nos | glioma nos (morphologic abnormality) | glioma, malignant | glioma, malignant, no icd-o subtype | glioma, nos | gliomas (morphologic abnormality) | malignant glioma (morphologic abnormality) | malignant glioma - category | malignant neuroglial tumor | neuroglial tumor	glioma	MFS	OMIM	613031	1	1
DOID:3070	malignant glioma	glial cell tumor | glioma | glioma (morphologic abnormality) | glioma nos | glioma nos (morphologic abnormality) | glioma, malignant | glioma, malignant, no icd-o subtype | glioma, nos | gliomas (morphologic abnormality) | malignant glioma (morphologic abnormality) | malignant glioma - category | malignant neuroglial tumor | neuroglial tumor	glioma	MFS	OMIM	613030	1	1
DOID:5204	fructose-1,6-bisphosphatase deficiency	fructose 1 phosphate aldolase deficiency | fructose-1,6-diphosphatase deficiency	fructose intolerance	MFS	OMIM	229600	1	0
DOID:9869	hereditary fructose intolerance syndrome	fructosaemia | fructose-1,6-bisphosphate aldolase b deficiency | fructosemia	fructose intolerance	MFS	OMIM	229600	1	1
DOID:12705	friedreich ataxia	friedreich ataxia 1 | friedreich's ataxia | friedreich's tabes	friedreich ataxia	MFS	OMIM	601992	1	1
DOID:0050693	brooke-spiegler syndrome		familial cylindromatosis	MFS	OMIM	132700	0	0
DOID:2222	factor x deficiency	disease, stuart-prower | factor x deficiency (disorder)	factor x deficiency	MFS	OMIM	227600	1	1
DOID:2215	factor vii deficiency	deficiency, stable | factor vii deficiency | factor vii deficiency (disorder)	factor vii deficiency	MFS	OMIM	227500	1	1
DOID:9240	erythromelalgia	erythromelalgia (disorder)	erythromelalgia	MFS	OMIM	133020	1	1
DOID:3329	benign epilepsy with centrotemporal spikes	bcects | benign childhood epilepsy with centrotemporal spike | benign rolandic epilepsy (disorder) | rolandic epilepsy | sylvan seizures	epilepsy, rolandic	MFS	OMIM	117100	1	1
DOID:2546	atonic epilepsy	atonic epilepsy | epileptic seizures - atonic (finding)	epilepsy, generalized	MFS	OMIM	607682	1	1
DOID:2546	atonic epilepsy	atonic epilepsy | epileptic seizures - atonic (finding)	epilepsy, generalized	MFS	OMIM	607628	1	1
DOID:2546	atonic epilepsy	atonic epilepsy | epileptic seizures - atonic (finding)	epilepsy, generalized	MFS	OMIM	606972	1	1
DOID:2546	atonic epilepsy	atonic epilepsy | epileptic seizures - atonic (finding)	epilepsy, generalized	MFS	OMIM	613060	1	1
DOID:2546	atonic epilepsy	atonic epilepsy | epileptic seizures - atonic (finding)	epilepsy, generalized	MFS	OMIM	611934	1	1
DOID:2546	atonic epilepsy	atonic epilepsy | epileptic seizures - atonic (finding)	epilepsy, generalized	MFS	OMIM	600669	1	1
DOID:2546	atonic epilepsy	atonic epilepsy | epileptic seizures - atonic (finding)	epilepsy, generalized	MFS	OMIM	608762	1	1
DOID:2546	atonic epilepsy	atonic epilepsy | epileptic seizures - atonic (finding)	epilepsy, generalized	MFS	OMIM	612899	1	1
DOID:2546	atonic epilepsy	atonic epilepsy | epileptic seizures - atonic (finding)	epilepsy, generalized	MFS	OMIM	609750	1	1
DOID:7724	generalized convulsive epilepsy	generalized convulsive epilepsy, with intractable epilepsy	epilepsy, generalized	MFS	OMIM	607682	0	1
DOID:7724	generalized convulsive epilepsy	generalized convulsive epilepsy, with intractable epilepsy	epilepsy, generalized	MFS	OMIM	607628	0	1
DOID:7724	generalized convulsive epilepsy	generalized convulsive epilepsy, with intractable epilepsy	epilepsy, generalized	MFS	OMIM	606972	0	1
DOID:7724	generalized convulsive epilepsy	generalized convulsive epilepsy, with intractable epilepsy	epilepsy, generalized	MFS	OMIM	613060	0	1
DOID:7724	generalized convulsive epilepsy	generalized convulsive epilepsy, with intractable epilepsy	epilepsy, generalized	MFS	OMIM	611934	0	1
DOID:7724	generalized convulsive epilepsy	generalized convulsive epilepsy, with intractable epilepsy	epilepsy, generalized	MFS	OMIM	600669	1	0
DOID:7724	generalized convulsive epilepsy	generalized convulsive epilepsy, with intractable epilepsy	epilepsy, generalized	MFS	OMIM	608762	1	0
DOID:7724	generalized convulsive epilepsy	generalized convulsive epilepsy, with intractable epilepsy	epilepsy, generalized	MFS	OMIM	612899	1	0
DOID:7724	generalized convulsive epilepsy	generalized convulsive epilepsy, with intractable epilepsy	epilepsy, generalized	MFS	OMIM	609750	1	0
DOID:1825	childhood absence epilepsy	absence seizure | petit mal seizure | pyknolepsy	epilepsy, absence	MFS	OMIM	607681	1	1
DOID:1825	childhood absence epilepsy	absence seizure | petit mal seizure | pyknolepsy	epilepsy, absence	MFS	OMIM	612269	1	1
DOID:1825	childhood absence epilepsy	absence seizure | petit mal seizure | pyknolepsy	epilepsy, absence	MFS	OMIM	611942	1	1
DOID:1825	childhood absence epilepsy	absence seizure | petit mal seizure | pyknolepsy	epilepsy, absence	MFS	OMIM	600131	1	1
DOID:0060172	juvenile absence epilepsy		epilepsy, absence	MFS	OMIM	607681	0	1
DOID:0060172	juvenile absence epilepsy		epilepsy, absence	MFS	OMIM	612269	0	0
DOID:0060172	juvenile absence epilepsy		epilepsy, absence	MFS	OMIM	611942	0	0
DOID:0060172	juvenile absence epilepsy		epilepsy, absence	MFS	OMIM	600131	1	0
DOID:3209	junctional epidermolysis bullosa	congenital junctional epidermolysis bullosa (disorder) | junctional epidermolysis bullosa (disorder)	epidermolysis bullosa, junctional	MFS	OMIM	226700	1	1
DOID:4644	epidermolysis bullosa simplex	epidermolysis bullosa simplex | epidermolysis bullosa simplex (disorder)	epidermolysis bullosa simplex	MFS	OMIM	131800	1	1
DOID:4644	epidermolysis bullosa simplex	epidermolysis bullosa simplex | epidermolysis bullosa simplex (disorder)	epidermolysis bullosa simplex	MFS	OMIM	131760	1	1
DOID:4644	epidermolysis bullosa simplex	epidermolysis bullosa simplex | epidermolysis bullosa simplex (disorder)	epidermolysis bullosa simplex	MFS	OMIM	131900	1	1
DOID:13922	eosinophilic esophagitis	eosinophilic esophagitis | eosinophilic esophagitis (disorder)	eosinophilic esophagitis	MFS	OMIM	613412	1	1
DOID:289	endometriosis		endometriosis	MFS	OMIM	131200	1	1
DOID:543	dystonia	dystonia | dystonia (finding) | dystonia, unspecified	dystonia	MFS	OMIM	612067	1	1
DOID:4428	dyslexia		dyslexia	MFS	OMIM	604254	1	1
DOID:4428	dyslexia		dyslexia	MFS	OMIM	606896	1	1
DOID:4428	dyslexia		dyslexia	MFS	OMIM	606616	1	1
DOID:4428	dyslexia		dyslexia	MFS	OMIM	300509	1	1
DOID:4428	dyslexia		dyslexia	MFS	OMIM	127700	1	1
DOID:4428	dyslexia		dyslexia	MFS	OMIM	600202	1	1
DOID:4428	dyslexia		dyslexia	MFS	OMIM	608995	1	1
DOID:12557	duane retraction syndrome	duane's syndrome | stilling-turk-duane syndrome	duane retraction syndrome	MFS	OMIM	607323	1	1
DOID:0050470	donohue syndrome	leprechaunism	donohue syndrome	MFS	OMIM	262190	1	1
DOID:11720	distal muscular dystrophy	distal muscular dystrophy (disorder) | distal myopathy | miyoshi muscular dystrophy | muscular dystrophy, distal	distal myopathies	MFS	OMIM	606070	1	1
DOID:11720	distal muscular dystrophy	distal muscular dystrophy (disorder) | distal myopathy | miyoshi muscular dystrophy | muscular dystrophy, distal	distal myopathies	MFS	OMIM	160500	1	1
DOID:11720	distal muscular dystrophy	distal muscular dystrophy (disorder) | distal myopathy | miyoshi muscular dystrophy | muscular dystrophy, distal	distal myopathies	MFS	OMIM	610099	1	1
DOID:12387	nephrogenic diabetes insipidus		diabetes insipidus, nephrogenic	MFS	OMIM	125800	1	1
DOID:1470	major depressive disorder	recurrent major depression | single major depressive episode	depressive disorder, major	MFS	OMIM	608691	1	1
DOID:1470	major depressive disorder	recurrent major depression | single major depressive episode	depressive disorder, major	MFS	OMIM	608520	1	1
DOID:11725	cornelia de lange syndrome	brachmann de lange syndrome | de lange syndrome (disorder)	de lange syndrome	MFS	OMIM	610759	1	1
DOID:2985	chronic rejection of renal transplant	can | chronic rejection of renal transplant (disorder)	crouzon syndrome with acanthosis nigricans	MFS	OMIM	612247	1	1
DOID:3393	coronary heart disease	chd (coronary heart disease) | chd - coronary heart disease | coronary disease	coronary disease	MFS	OMIM	607339	1	1
DOID:3393	coronary heart disease	chd (coronary heart disease) | chd - coronary heart disease | coronary disease	coronary disease	MFS	OMIM	611139	1	1
DOID:3393	coronary heart disease	chd (coronary heart disease) | chd - coronary heart disease | coronary disease	coronary disease	MFS	OMIM	612030	1	1
DOID:3393	coronary heart disease	chd (coronary heart disease) | chd - coronary heart disease | coronary disease	coronary disease	MFS	OMIM	300464	1	1
DOID:3393	coronary heart disease	chd (coronary heart disease) | chd - coronary heart disease | coronary disease	coronary disease	MFS	OMIM	610938	1	1
DOID:3393	coronary heart disease	chd (coronary heart disease) | chd - coronary heart disease | coronary disease	coronary disease	MFS	OMIM	608901	1	1
DOID:3393	coronary heart disease	chd (coronary heart disease) | chd - coronary heart disease | coronary disease	coronary disease	MFS	OMIM	608318	1	1
DOID:3393	coronary heart disease	chd (coronary heart disease) | chd - coronary heart disease | coronary disease	coronary disease	MFS	OMIM	608316	1	1
DOID:3827	congenital diaphragmatic hernia	diaphragmatic hernia | hernia - diagphragmatic	congenital diaphragmatic hernia	MFS	OMIM	142340	1	1
DOID:219	colon cancer		colorectal neoplasms	MFS	OMIM	612589	0	0
DOID:219	colon cancer		colorectal neoplasms	MFS	OMIM	612590	0	0
DOID:219	colon cancer		colorectal neoplasms	MFS	OMIM	612591	0	0
DOID:219	colon cancer		colorectal neoplasms	MFS	OMIM	612592	0	0
DOID:219	colon cancer		colorectal neoplasms	MFS	OMIM	612231	1	0
DOID:219	colon cancer		colorectal neoplasms	MFS	OMIM	612230	1	0
DOID:219	colon cancer		colorectal neoplasms	MFS	OMIM	612232	1	0
DOID:219	colon cancer		colorectal neoplasms	MFS	OMIM	612229	1	0
DOID:219	colon cancer		colorectal neoplasms	MFS	OMIM	611469	0	0
DOID:219	colon cancer		colorectal neoplasms	MFS	OMIM	608812	0	0
DOID:9256	colorectal cancer		colorectal neoplasms	MFS	OMIM	612589	1	1
DOID:9256	colorectal cancer		colorectal neoplasms	MFS	OMIM	612590	1	1
DOID:9256	colorectal cancer		colorectal neoplasms	MFS	OMIM	612591	1	1
DOID:9256	colorectal cancer		colorectal neoplasms	MFS	OMIM	612592	1	1
DOID:9256	colorectal cancer		colorectal neoplasms	MFS	OMIM	612231	1	1
DOID:9256	colorectal cancer		colorectal neoplasms	MFS	OMIM	612230	1	1
DOID:9256	colorectal cancer		colorectal neoplasms	MFS	OMIM	612232	1	1
DOID:9256	colorectal cancer		colorectal neoplasms	MFS	OMIM	612229	1	1
DOID:9256	colorectal cancer		colorectal neoplasms	MFS	OMIM	611469	1	1
DOID:9256	colorectal cancer		colorectal neoplasms	MFS	OMIM	608812	1	1
DOID:13910	red color blindness	protan defect | protan defect (disorder) | protanopia	colorblindness, partial, protan series	MFS	OMIM	303900	1	1
DOID:13909	red-green color blindness	deutan defect | deutan defect (disorder) | deuteranopia | reduced red-green discrimination (finding)	colorblindness, partial, deutan series	MFS	OMIM	303800	0	0
DOID:8577	ulcerative colitis	left-sided ulcerative colitis	colitis, ulcerative	MFS	OMIM	191390	1	1
DOID:9642	rheumatic chorea	chorea minor | sydenham's chorea	chorea	MFS	OMIM	118700	1	1
DOID:0050670	ataxic cerebral palsy	hypotonic cerebral palsy	cerebral palsy, ataxic, autosomal recessive	MFS	OMIM	605388	0	1
DOID:10608	celiac disease	celiac disease | celiac disease (disorder) | celiac disease nos (disorder) | celiac sprue | coeliac disease | coeliac disease [ambiguous] | idiopathic steatorrhea | steatorrhoea - idiopathic	celiac disease	MFS	OMIM	607202	1	1
DOID:10608	celiac disease	celiac disease | celiac disease (disorder) | celiac disease nos (disorder) | celiac sprue | coeliac disease | coeliac disease [ambiguous] | idiopathic steatorrhea | steatorrhoea - idiopathic	celiac disease	MFS	OMIM	612010	1	1
DOID:10608	celiac disease	celiac disease | celiac disease (disorder) | celiac disease nos (disorder) | celiac sprue | coeliac disease | coeliac disease [ambiguous] | idiopathic steatorrhea | steatorrhoea - idiopathic	celiac disease	MFS	OMIM	612011	1	1
DOID:10608	celiac disease	celiac disease | celiac disease (disorder) | celiac disease nos (disorder) | celiac sprue | coeliac disease | coeliac disease [ambiguous] | idiopathic steatorrhea | steatorrhoea - idiopathic	celiac disease	MFS	OMIM	612009	1	1
DOID:10608	celiac disease	celiac disease | celiac disease (disorder) | celiac disease nos (disorder) | celiac sprue | coeliac disease | coeliac disease [ambiguous] | idiopathic steatorrhea | steatorrhoea - idiopathic	celiac disease	MFS	OMIM	612008	1	1
DOID:10608	celiac disease	celiac disease | celiac disease (disorder) | celiac disease nos (disorder) | celiac sprue | coeliac disease | coeliac disease [ambiguous] | idiopathic steatorrhea | steatorrhoea - idiopathic	celiac disease	MFS	OMIM	612007	1	1
DOID:10608	celiac disease	celiac disease | celiac disease (disorder) | celiac disease nos (disorder) | celiac sprue | coeliac disease | coeliac disease [ambiguous] | idiopathic steatorrhea | steatorrhoea - idiopathic	celiac disease	MFS	OMIM	612006	1	1
DOID:10608	celiac disease	celiac disease | celiac disease (disorder) | celiac disease nos (disorder) | celiac sprue | coeliac disease | coeliac disease [ambiguous] | idiopathic steatorrhea | steatorrhoea - idiopathic	celiac disease	MFS	OMIM	612005	1	1
DOID:10608	celiac disease	celiac disease | celiac disease (disorder) | celiac disease nos (disorder) | celiac sprue | coeliac disease | coeliac disease [ambiguous] | idiopathic steatorrhea | steatorrhoea - idiopathic	celiac disease	MFS	OMIM	611598	1	1
DOID:10608	celiac disease	celiac disease | celiac disease (disorder) | celiac disease nos (disorder) | celiac sprue | coeliac disease | coeliac disease [ambiguous] | idiopathic steatorrhea | steatorrhoea - idiopathic	celiac disease	MFS	OMIM	609755	1	1
DOID:10608	celiac disease	celiac disease | celiac disease (disorder) | celiac disease nos (disorder) | celiac sprue | coeliac disease | coeliac disease [ambiguous] | idiopathic steatorrhea | steatorrhoea - idiopathic	celiac disease	MFS	OMIM	609753	1	1
DOID:10608	celiac disease	celiac disease | celiac disease (disorder) | celiac disease nos (disorder) | celiac sprue | coeliac disease | coeliac disease [ambiguous] | idiopathic steatorrhea | steatorrhoea - idiopathic	celiac disease	MFS	OMIM	609754	1	1
DOID:9253	gastrointestinal stromal tumor	gant | gist | stromal tumor of gastrointestinal tract	carney-stratakis syndrome	MFS	OMIM	606864	0	0
DOID:0050471	carney complex	carney complex, type 1 | carney complex, type 2 | carney syndrome | lamb syndrome | name syndrome	carney complex	MFS	OMIM	605244	1	1
DOID:2513	basal cell carcinoma	basal cell cancer | basal cell carcinoma | basal cell carcinoma (morphologic abnormality) | basal cell carcinoma nos (morphologic abnormality) | basal cell carcinoma of skin | basal cell carcinoma of skin (disorder) | basal cell neoplasm | basal cell neoplasm (morphologic abnormality) | basal cell neoplasm nos (morphologic abnormality) | basal cell tumor | basal cell tumor (morphologic abnormalit…	carcinoma, basal cell	MFS	OMIM	605462	1	1
DOID:2513	basal cell carcinoma	basal cell cancer | basal cell carcinoma | basal cell carcinoma (morphologic abnormality) | basal cell carcinoma nos (morphologic abnormality) | basal cell carcinoma of skin | basal cell carcinoma of skin (disorder) | basal cell neoplasm | basal cell neoplasm (morphologic abnormality) | basal cell neoplasm nos (morphologic abnormality) | basal cell tumor | basal cell tumor (morphologic abnormalit…	carcinoma, basal cell	MFS	OMIM	613059	1	1
DOID:2513	basal cell carcinoma	basal cell cancer | basal cell carcinoma | basal cell carcinoma (morphologic abnormality) | basal cell carcinoma nos (morphologic abnormality) | basal cell carcinoma of skin | basal cell carcinoma of skin (disorder) | basal cell neoplasm | basal cell neoplasm (morphologic abnormality) | basal cell neoplasm nos (morphologic abnormality) | basal cell tumor | basal cell tumor (morphologic abnormalit…	carcinoma, basal cell	MFS	OMIM	613058	1	1
DOID:2513	basal cell carcinoma	basal cell cancer | basal cell carcinoma | basal cell carcinoma (morphologic abnormality) | basal cell carcinoma nos (morphologic abnormality) | basal cell carcinoma of skin | basal cell carcinoma of skin (disorder) | basal cell neoplasm | basal cell neoplasm (morphologic abnormality) | basal cell neoplasm nos (morphologic abnormality) | basal cell tumor | basal cell tumor (morphologic abnormalit…	carcinoma, basal cell	MFS	OMIM	613061	1	1
DOID:2513	basal cell carcinoma	basal cell cancer | basal cell carcinoma | basal cell carcinoma (morphologic abnormality) | basal cell carcinoma nos (morphologic abnormality) | basal cell carcinoma of skin | basal cell carcinoma of skin (disorder) | basal cell neoplasm | basal cell neoplasm (morphologic abnormality) | basal cell neoplasm nos (morphologic abnormality) | basal cell tumor | basal cell tumor (morphologic abnormalit…	carcinoma, basal cell	MFS	OMIM	613062	1	1
DOID:2513	basal cell carcinoma	basal cell cancer | basal cell carcinoma | basal cell carcinoma (morphologic abnormality) | basal cell carcinoma nos (morphologic abnormality) | basal cell carcinoma of skin | basal cell carcinoma of skin (disorder) | basal cell neoplasm | basal cell neoplasm (morphologic abnormality) | basal cell neoplasm nos (morphologic abnormality) | basal cell tumor | basal cell tumor (morphologic abnormalit…	carcinoma, basal cell	MFS	OMIM	613063	1	1
DOID:13945	cadasil		cadasil	MFS	OMIM	125310	1	1
DOID:0050456	buruli ulcer disease	bairnsdale ulcer | daintree ulcer | mossman ulcer | searl ulcer | searle's ulcer	buruli ulcer	MFS	OMIM	610446	1	1
DOID:12129	bulimia nervosa	hyperorexia nervosa	bulimia nervosa	MFS	OMIM	607499	1	1
DOID:12129	bulimia nervosa	hyperorexia nervosa	bulimia nervosa	MFS	OMIM	610269	1	1
DOID:681	progressive bulbar palsy	bulbar palsy | progressive bulbar palsy | progressive bulbar palsy (disorder)	bulbar palsy, progressive	MFS	OMIM	211500	1	1
DOID:11512	hepatic vein thrombosis	budd - chiari syndrome (hepatic vein thrombosis) | budd-chiari syndrome | budd-chiari syndrome (disorder) | hepatic vein thrombosis | hepatic vein thrombosis (disorder)	budd-chiari syndrome	MFS	OMIM	600880	1	1
DOID:13941	benign paroxysmal positional nystagmus	(labyrinthine disorder nos) or (vertigo, benign positional) | benign paroxysmal positional vertigo | benign paroxysmal positional vertigo (disorder)	benign paroxysmal positional vertigo	MFS	OMIM	613106	1	1
DOID:0050167	autoimmune polyendocrine syndrome type 1	autoimmune polyendocrinopathy-candidiasis-ectodermal dystrophy | autoimmune polyglandular syndrome i | whitaker syndrom	autoimmune polyendocrinopathy syndrome, type 1	MFS	OMIM	240300	1	1
DOID:417	hypersensitivity reaction type ii disease	autoimmune disease	autoimmune diseases	MFS	OMIM	109100	1	1
DOID:417	hypersensitivity reaction type ii disease	autoimmune disease	autoimmune diseases	MFS	OMIM	613551	1	1
DOID:12849	autistic disorder	autism | autistic disorder of childhood onset (disorder) | childhood autism | infantile autism (disorder) | infantile psychosis (disorder) | kanner's syndrome	autistic disorder	MFS	OMIM	611015	1	1
DOID:12849	autistic disorder	autism | autistic disorder of childhood onset (disorder) | childhood autism | infantile autism (disorder) | infantile psychosis (disorder) | kanner's syndrome	autistic disorder	MFS	OMIM	611016	1	1
DOID:12849	autistic disorder	autism | autistic disorder of childhood onset (disorder) | childhood autism | infantile autism (disorder) | infantile psychosis (disorder) | kanner's syndrome	autistic disorder	MFS	OMIM	607373	1	1
DOID:12849	autistic disorder	autism | autistic disorder of childhood onset (disorder) | childhood autism | infantile autism (disorder) | infantile psychosis (disorder) | kanner's syndrome	autistic disorder	MFS	OMIM	606053	1	1
DOID:12849	autistic disorder	autism | autistic disorder of childhood onset (disorder) | childhood autism | infantile autism (disorder) | infantile psychosis (disorder) | kanner's syndrome	autistic disorder	MFS	OMIM	610908	1	1
DOID:12849	autistic disorder	autism | autistic disorder of childhood onset (disorder) | childhood autism | infantile autism (disorder) | infantile psychosis (disorder) | kanner's syndrome	autistic disorder	MFS	OMIM	610838	1	1
DOID:12849	autistic disorder	autism | autistic disorder of childhood onset (disorder) | childhood autism | infantile autism (disorder) | infantile psychosis (disorder) | kanner's syndrome	autistic disorder	MFS	OMIM	610836	1	1
DOID:12849	autistic disorder	autism | autistic disorder of childhood onset (disorder) | childhood autism | infantile autism (disorder) | infantile psychosis (disorder) | kanner's syndrome	autistic disorder	MFS	OMIM	610676	1	1
DOID:12849	autistic disorder	autism | autistic disorder of childhood onset (disorder) | childhood autism | infantile autism (disorder) | infantile psychosis (disorder) | kanner's syndrome	autistic disorder	MFS	OMIM	609378	1	1
DOID:12849	autistic disorder	autism | autistic disorder of childhood onset (disorder) | childhood autism | infantile autism (disorder) | infantile psychosis (disorder) | kanner's syndrome	autistic disorder	MFS	OMIM	608049	1	1
DOID:1094	attention deficit hyperactivity disorder	attention deficit disorder | hyperkinesis	attention deficit disorder with hyperactivity	MFS	OMIM	143465	1	1
DOID:1094	attention deficit hyperactivity disorder	attention deficit disorder | hyperkinesis	attention deficit disorder with hyperactivity	MFS	OMIM	612312	1	1
DOID:1094	attention deficit hyperactivity disorder	attention deficit disorder | hyperkinesis	attention deficit disorder with hyperactivity	MFS	OMIM	612311	1	1
DOID:1094	attention deficit hyperactivity disorder	attention deficit disorder | hyperkinesis	attention deficit disorder with hyperactivity	MFS	OMIM	613003	1	1
DOID:1094	attention deficit hyperactivity disorder	attention deficit disorder | hyperkinesis	attention deficit disorder with hyperactivity	MFS	OMIM	608905	1	1
DOID:1094	attention deficit hyperactivity disorder	attention deficit disorder | hyperkinesis	attention deficit disorder with hyperactivity	MFS	OMIM	608906	1	1
DOID:1094	attention deficit hyperactivity disorder	attention deficit disorder | hyperkinesis	attention deficit disorder with hyperactivity	MFS	OMIM	608903	1	1
DOID:1094	attention deficit hyperactivity disorder	attention deficit disorder | hyperkinesis	attention deficit disorder with hyperactivity	MFS	OMIM	608904	1	1
DOID:0050651	atrioventricular septal defect	atrioventricular canal defect	atrioventricular canal defect	MFS	OMIM	606215	1	1
DOID:1936	atherosclerosis		atherosclerosis	MFS	OMIM	108725	1	1
DOID:2841	asthma	bronchial hyperreactivity | bronchial hypersensitivity | chronic obstructive asthma | chronic obstructive asthma with acute exacerbation | chronic obstructive asthma with status asthmaticus | exercise induced asthma | exercise-induced asthma | exercise-induced asthma (disorder)	asthma	MFS	OMIM	600807	1	1
DOID:0050432	asperger syndrome		asperger syndrome	MFS	OMIM	608781	1	1
DOID:0050432	asperger syndrome		asperger syndrome	MFS	OMIM	609954	1	1
DOID:0050432	asperger syndrome		asperger syndrome	MFS	OMIM	608631	1	1
DOID:0050432	asperger syndrome		asperger syndrome	MFS	OMIM	608638	1	1
DOID:9008	psoriatic arthritis	arthritis psoriatica | arthropathic psoriasis | psoriatic arthropathy	arthritis, psoriatic	MFS	OMIM	607507	1	1
DOID:676	juvenile rheumatoid arthritis	acute juvenile rheumatoid arthritis | juvenile chronic polyarthritis | juvenile idiopathic arthritis | monarticular juvenile rheumatoid arthritis | pauciarticular juvenile arthritis | pauciarticular onset juvenile chronic arthritis	arthritis, juvenile rheumatoid	MFS	OMIM	604302	1	1
DOID:2030	anxiety disorder	anxiety state	anxiety disorders	MFS	OMIM	607834	1	1
DOID:3755	antithrombin iii deficiency		antithrombin iii deficiency	MFS	OMIM	613118	1	1
DOID:8689	anorexia nervosa		anorexia nervosa	MFS	OMIM	606788	1	1
DOID:4028	angioma serpiginosum	angioma serpiginosum | angioma serpiginosum (disorder) | angioma serpiginosum of skin	angioma serpiginosum, x-linked	MFS	OMIM	300652	1	1
DOID:1338	congenital dyserythropoietic anemia	anemia, congenital dyshematopoietic | congenital dyserythropoietic anemia (disorder) | congenital dyshaematopoietic anaemia	anemia, dyserythropoietic, congenital	MFS	OMIM	105600	1	1
DOID:4674	androgen insensitivity syndrome	androgen resistance syndrome (disorder) | feminisation - testicular | goldberg - maxwell syndrome | goldberg-maxwell syndrome | testicular feminization | testicular feminization (disorder) | testicular feminization syndrome	androgen-insensitivity syndrome	MFS	OMIM	312300	1	1
DOID:987	alopecia		alopecia	MFS	OMIM	109200	1	1
DOID:4481	allergic rhinitis	allergic rhinitis due to animal (cat) (dog) hair and dander | allergic rhinitis due to food | allergic rhinitis due to pollen | allergic rhinitis due to pollen (disorder) | allergy to pollen (disorder) | atopic rhinitis | hay fever | hay fever - pollens | non-seasonal allergic rhinitis | perenial allergic rhinitis | pollenosis | pollinosis | seasonal allergic rhinitis | seasonal allergic rhinitis…	allergic rhinitis	MFS	OMIM	607154	1	1
DOID:1574	alcohol abuse	ethanol abuse	alcoholism	MFS	OMIM	103780	1	1
DOID:12255	congenital adrenal hyperplasia	congenital adrenal hyperplasia | congenital adrenal hyperplasia (disorder) | congenital adrenal hyperplasia, nos	adrenal hyperplasia, congenital	MFS	OMIM	300200	1	1
DOID:4258	weissenbacher-zweymuller syndrome	piere-robin syndrome | pierre robin malformation	pierre robin syndrome with fetal chondrodysplasia	MFS	OMIM	277610	0	0
DOID:0050710	3-methylcrotonyl-coa carboxylase deficiency	3-methylcrotonylglycinuria | 3mcc deficiency | bmcc deficiency	3-methylcrotonyl-coa carboxylase deficiency	MFS	DVSDs	NO_ID	1	1
DOID:7693	abdominal aortic aneurysm	abdominal aortic aneurysm | abdominal aortic aneurysm (disorder) | aortic aneurysm, familial abdominal 1	abdominal aortic aneurysm	MFS	DVSDs	NO_ID	1	1
DOID:7692	ruptured abdominal aortic aneurysm	abdominal aortic aneurysm, ruptured | ruptured abdominal aortic aneurysm | ruptured abdominal aortic aneurysm (disorder)	abdominal aortic aneurysm, ruptured	MFS	DVSDs	NO_ID	1	1
DOID:14221	metabolic syndrome x	abdominal obesity-metabolic syndrome | dysmetabolic syndrome x | metabolic syndrome x | metabolic syndrome x (disorder)	abdominal obesity-metabolic syndrome	MFS	DVSDs	NO_ID	1	1
DOID:8712	neurofibromatosis	acoustic neurofibromatosis | central neurofibromatosis | neurofibromatosis 1 | neurofibromatosis type 1 | neurofibromatosis type 2 | neurofibromatosis type 4 | neurofibromatosis type iv | peripheral neurofibromatosis | recklinghausen's neurofibromatosis | type iv neurofibromatosis of riccardi | von reklinghausen disease	acoustic neurofibromatosis	MFS	DVSDs	NO_ID	1	1
DOID:635	acquired immunodeficiency syndrome	acquired immune deficiency | acquired immune deficiency syndrome | aids	acquired immunodeficiency syndrome	MFS	DVSDs	NO_ID	1	1
DOID:6132	bronchitis	acute bronchitis | acute bronchitis (disorder) | acute bronchitis and bronchiolitis | acute bronchitis and bronchiolitis (disorder) | acute bronchitis nos | acute bronchitis nos (disorder) | bronchitis | bronchitis (disorder) | bronchitis - acute | bronchitis nos | bronchitis nos (disorder) | bronchitis unspecified (disorder) | bronchitis, not specified as acute or chronic | chest cold | chest in…	acute bronchitis	MFS	DVSDs	NO_ID	1	1
DOID:9952	acute lymphocytic leukemia		acute lymphocytic leukemia	MFS	DVSDs	NO_ID	1	1
DOID:9119	acute myeloid leukemia	acute myeloblastic leukemia (disorder) | acute myeloid leukaemia | acute myeloid leukaemia, disease | acute myeloid leukemia without mention of remission | aml | aml - acute myeloid leukemia | anll in remission | leukemia, myelocytic, acute	acute myeloid leukemia	MFS	DVSDs	NO_ID	1	1
DOID:9408	acute myocardial infarction		acute myocardial infarction	MFS	DVSDs	NO_ID	1	1
DOID:2913	acute pancreatitis	acute necrotizing pancreatitis | acute necrotizing pancreatitis (disorder) | acute pancreatitis (disorder) | acute pancreatitis (disorder) [ambiguous] | acute pancreatitis nos | acute pancreatitis nos (disorder) | acute pancreatitis unspecified (disorder) | pancreatitis necrotizing	acute pancreatitis	MFS	DVSDs	NO_ID	1	1
DOID:5603	acute t cell leukemia	acute t cell leukemia | precursor t lymphoblastic leukemia | t-cell acute lymphoblastic leukemia (disorder)	acute t cell leukemia	MFS	DVSDs	NO_ID	1	1
DOID:10652	alzheimer's disease	ad | alzheimer's disease | alzheimer's disease (disorder) | alzheimers dementia | dementia in alzheimer's disease (disorder) | dementia in alzheimer's disease, unspecified (disorder) | dementia of the alzheimer's type	ad	MFS	DVSDs	NO_ID	1	1
DOID:13774	addison's disease	addison's disease | addison's disease (disorder) | addison's disease nos | addison's disease, nos | primary adrenocortical insufficiency (disorder) | primary hypoadrenalism	addison's disease	MFS	DVSDs	NO_ID	1	1
DOID:299	adenocarcinoma	adenocarcinoma | adenocarcinoma nos (morphologic abnormality) | adenocarcinoma, no subtype (morphologic abnormality) | adenocarcinomas	adenocarcinoma	MFS	DVSDs	NO_ID	1	1
DOID:3910	lung adenocarcinoma	adenocarcinoma of lung | adenocarcinoma of lung (disorder) | lung adenocarcinoma | nonsmall cell adenocarcinoma	adenocarcinoma of lung	MFS	DVSDs	NO_ID	1	1
DOID:657	adenoma	acinar cell adenoma | acinar cell adenoma (morphologic abnormality) | acinic cell adenoma | adenoma | adenomas	adenoma	MFS	DVSDs	NO_ID	1	1
DOID:5810	adenosine deaminase deficiency	ada | adenosine deaminase deficiency | adenosine deaminase deficiency (disorder) | adenosine-deaminase deficiency | deficiency of adenosine deaminase (disorder)	adenosine deaminase deficiency	MFS	DVSDs	NO_ID	1	1
DOID:4830	adenosquamous carcinoma	adenosquamous carcinoma (morphologic abnormality) | adenosquamous cell carcinoma (disorder) | mixed adenocarcinoma and squamous carcinoma	adenosquamous carcinoma	MFS	DVSDs	NO_ID	1	1
DOID:3953	adrenal gland cancer	adrenal cancer | adrenal neoplasm | malignant adrenal tumor | malignant neoplasm of adrenal gland | malignant neoplasm of adrenal gland nos (disorder) | malignant tumor of adrenal gland (disorder) | neoplasm of adrenal gland (disorder) | tumor of the adrenal gland	adrenal neoplasm	MFS	DVSDs	NO_ID	1	1
DOID:3948	adrenocortical carcinoma	adrenal cortical carcinoma (morphologic abnormality) | carcinoma of the adrenal cortex	adrenocortical carcinoma	MFS	DVSDs	NO_ID	1	1
DOID:10588	adrenoleukodystrophy	ald | bronze schilder disease | diffuse cerebral sclerosis of schilder | diffuse sclerosis | encephalitis periaxialis concentrica | encephalitis periaxialis, schilder's | schilder disease | schilder's disease | siemerling-creutzfeldt disease | sudanophilic cerebral sclerosis | x-linked adrenoleukodystrophy	adrenoleukodystrophy	MFS	DVSDs	NO_ID	1	1
DOID:11394	adult respiratory distress syndrome	acute respiratory distress syndrome | adult rds | adult respiratory distress syndrome | adult respiratory distress syndrome (disorder) | ards | non-cardiogenic pulmonary edema (disorder) | respirat distress synd-adult | shock lung	adult respiratory distress syndrome	MFS	DVSDs	NO_ID	1	1
DOID:10871	age related macular degeneration	age-related macular degeneration | senile macular degeneration | senile macular retinal degeneration	age-related macular degeneration	MFS	DVSDs	NO_ID	1	1
DOID:635	acquired immunodeficiency syndrome	acquired immune deficiency | acquired immune deficiency syndrome | aids	aids	MFS	DVSDs	NO_ID	1	1
DOID:1574	alcohol abuse	ethanol abuse	alcohol abuse	MFS	DVSDs	NO_ID	1	1
DOID:14183	alcoholic neuropathy	alcohol-related polyneuropathy | alcoholic polyneuropathy	alcohol-related polyneuropathy	MFS	DVSDs	NO_ID	1	1
DOID:0060131	alexithymia		alexithymia	MFS	DVSDs	NO_ID	1	1
DOID:11204	allergic conjunctivitis		allergic conjunctivitis	MFS	DVSDs	NO_ID	1	1
DOID:4481	allergic rhinitis	allergic rhinitis due to animal (cat) (dog) hair and dander | allergic rhinitis due to food | allergic rhinitis due to pollen | allergic rhinitis due to pollen (disorder) | allergy to pollen (disorder) | atopic rhinitis | hay fever | hay fever - pollens | non-seasonal allergic rhinitis | perenial allergic rhinitis | pollenosis | pollinosis | seasonal allergic rhinitis | seasonal allergic rhinitis…	allergic rhinitis	MFS	DVSDs	NO_ID	1	1
DOID:987	alopecia		alopecia	MFS	DVSDs	NO_ID	1	1
DOID:986	alopecia areata	circumscribed alopecia	alopecia areata	MFS	DVSDs	NO_ID	1	1
DOID:13372	alpha 1-antitrypsin deficiency	aat deficiency	alpha 1-antitrypsin deficiency	MFS	DVSDs	NO_ID	1	1
DOID:1099	alpha thalassemia	alpha thalassaemia | hemoglobin h disease	alpha thalassemia	MFS	DVSDs	NO_ID	1	1
DOID:3413	alpha-mannosidosis	alpha-d-mannosidosis | alpha-mannosidase deficiency | alpha-mannosidosis | deficiency of alpha-mannosidase (disorder)	alpha-mannosidase deficiency	MFS	DVSDs	NO_ID	1	1
DOID:10983	alport syndrome	hereditary nephritis	alport syndrome	MFS	DVSDs	NO_ID	1	1
DOID:332	amyotrophic lateral sclerosis	als | amyotrophic lateral sclerosis | amyotrophic lateral sclerosis (disorder) | lou gehrig's disease | motor neuron disease, bulbar	als	MFS	DVSDs	NO_ID	1	1
DOID:12148	alveolar echinococcosis	alveolococcosis | echinococcus multilocularis infection | multilocular hydatid | small fox tapeworm	alveolar echinococcosis	MFS	DVSDs	NO_ID	1	1
DOID:10652	alzheimer's disease	ad | alzheimer's disease | alzheimer's disease (disorder) | alzheimers dementia | dementia in alzheimer's disease (disorder) | dementia in alzheimer's disease, unspecified (disorder) | dementia of the alzheimer's type	alzheimer's disease	MFS	DVSDs	NO_ID	1	1
DOID:9120	amyloidosis	amyloid disease | amyloidosis	amyloidosis	MFS	DVSDs	NO_ID	1	1
DOID:332	amyotrophic lateral sclerosis	als | amyotrophic lateral sclerosis | amyotrophic lateral sclerosis (disorder) | lou gehrig's disease | motor neuron disease, bulbar	amyotrophic lateral sclerosis	MFS	DVSDs	NO_ID	1	1
DOID:10932	obsessive-compulsive personality disorder	anankastic personality disorder | obsessional personality | ocpd	anankastic personality disorder	MFS	DVSDs	NO_ID	1	1
DOID:2355	anemia		anemia	MFS	DVSDs	NO_ID	1	1
DOID:1558	angioedema	angioedema | angioedema (disorder) | angioneurotic edema | angioneurotic oedema | giant urticaria | giant urticaria (disorder) | quincke's edema	angioneurotic edema	MFS	DVSDs	NO_ID	1	1
DOID:12274	anisometropia and aniseikonia	anisometropia and aniseikonia (disorder) | anisometropia or aniseikonia nos (disorder)	anisometropia and aniseikonia	MFS	DVSDs	NO_ID	1	1
DOID:7147	ankylosing spondylitis	bekhterev syndrome | bekhterev's disease | marie-strumpell disease	ankylosing spondylitis	MFS	DVSDs	NO_ID	1	1
DOID:8689	anorexia nervosa		anorexia nervosa	MFS	DVSDs	NO_ID	1	1
DOID:2988	antiphospholipid syndrome	antiphospholipid antibody syndrome | antiphospholipid syndrome | antiphospholipid syndrome (disorder)	antiphospholipid syndrome	MFS	DVSDs	NO_ID	1	1
DOID:10939	antisocial personality disorder	asocial personality | dissocial personality disorder | psychopath.personality | psychopathic personality | psychopathic personality disorder | sociopathic personality	antisocial personality disorder	MFS	DVSDs	NO_ID	1	1
DOID:2030	anxiety disorder	anxiety state	anxiety disorder	MFS	DVSDs	NO_ID	1	1
DOID:1712	aortic valve stenosis	aortic stenosis | aortic valve stenosis | aortic valve stenosis (disorder) | as	aortic stenosis	MFS	DVSDs	NO_ID	1	1
DOID:12449	aplastic anemia		aplastic anemia	MFS	DVSDs	NO_ID	1	1
DOID:2349	arteriosclerosis	arteriosclerosis | arteriosclerosis (morphologic abnormality) | arteriosclerosis nos | arteriosclerotic vascular disease (disorder) | arteriosclerotic vascular disease nos | arteriosclerotic vascular disease nos (disorder)	arteriosclerosis	MFS	DVSDs	NO_ID	1	1
DOID:848	arthritis	arthritis | inflammatory disorder of joint	arthritis	MFS	DVSDs	NO_ID	1	1
DOID:9008	psoriatic arthritis	arthritis psoriatica | arthropathic psoriasis | psoriatic arthropathy	arthropathic psoriasis	MFS	DVSDs	NO_ID	1	1
DOID:0050432	asperger syndrome		asperger syndrome	MFS	DVSDs	NO_ID	1	1
DOID:2841	asthma	bronchial hyperreactivity | bronchial hypersensitivity | chronic obstructive asthma | chronic obstructive asthma with acute exacerbation | chronic obstructive asthma with status asthmaticus | exercise induced asthma | exercise-induced asthma | exercise-induced asthma (disorder)	asthma	MFS	DVSDs	NO_ID	1	1
DOID:11782	astigmatism	astigmatism | astigmatism (disorder) | astigmatism nos (disorder) | astigmatism, unspecified | unspecified astigmatism (disorder)	astigmatism	MFS	DVSDs	NO_ID	1	1
DOID:1936	atherosclerosis		atherosclerosis	MFS	DVSDs	NO_ID	1	1
DOID:3310	atopic dermatitis	allergic (intrinsic) eczema (disorder) | allergic dermatitis | atopic dermatitis | atopic dermatitis (disorder) | atopic dermatitis nos (disorder) | atopic neurodermatitis (disorder) | besnier's prurigo | besnier's prurigo (disorder)	atopic dermatitis	MFS	DVSDs	NO_ID	1	1
DOID:1094	attention deficit hyperactivity disorder	attention deficit disorder | hyperkinesis	attention deficit disorder	MFS	DVSDs	NO_ID	1	1
DOID:1094	attention deficit hyperactivity disorder	attention deficit disorder | hyperkinesis	attention deficit hyperactivity disorder	MFS	DVSDs	NO_ID	1	1
DOID:12849	autistic disorder	autism | autistic disorder of childhood onset (disorder) | childhood autism | infantile autism (disorder) | infantile psychosis (disorder) | kanner's syndrome	autism	MFS	DVSDs	NO_ID	1	1
DOID:0060041	autism spectrum disorder		autism spectrum disorder	MFS	DVSDs	NO_ID	1	1
DOID:12849	autistic disorder	autism | autistic disorder of childhood onset (disorder) | childhood autism | infantile autism (disorder) | infantile psychosis (disorder) | kanner's syndrome	autistic disorder	MFS	DVSDs	NO_ID	1	1
DOID:7188	autoimmune thyroiditis	chronic lymphocytic thyroiditis | hashimoto thyroiditis | hashimoto's disease | hashimoto's syndrome | hashimoto's thyroiditis | lymphocytic thyroiditis	autoimmune thyroiditis	MFS	DVSDs	NO_ID	1	1
DOID:14227	azoospermia	azoospermia (finding)	azoospermia	MFS	DVSDs	NO_ID	1	1
DOID:9470	bacterial meningitis		bacterial meningitis	MFS	DVSDs	NO_ID	1	1
DOID:3385	bacterial vaginosis	bacterial vaginosis | bacterial vaginosis (disorder) | nsv - nonspecific vaginitis	bacterial vaginosis	MFS	DVSDs	NO_ID	1	1
DOID:1412	bacteriuria	bacteriuria | bacteriuria (finding)	bacteriuria	MFS	DVSDs	NO_ID	1	1
DOID:9206	barrett's esophagus	(ulcerative esophagitis) or (barrett's esophagus) | barrett esophagus | barrett's esophagus (disorder) | barrett's esophagus (disorder) [ambiguous] | barrett's esophagus with esophagitis (disorder) | barrett's oesophagus | barrett's ulcer of esophagus (disorder) | barretts syndrome | cle	barrett's esophagus	MFS	DVSDs	NO_ID	1	1
DOID:2513	basal cell carcinoma	basal cell cancer | basal cell carcinoma | basal cell carcinoma (morphologic abnormality) | basal cell carcinoma nos (morphologic abnormality) | basal cell carcinoma of skin | basal cell carcinoma of skin (disorder) | basal cell neoplasm | basal cell neoplasm (morphologic abnormality) | basal cell neoplasm nos (morphologic abnormality) | basal cell tumor | basal cell tumor (morphologic abnormalit…	basal cell carcinoma	MFS	DVSDs	NO_ID	1	1
DOID:2513	basal cell carcinoma	basal cell cancer | basal cell carcinoma | basal cell carcinoma (morphologic abnormality) | basal cell carcinoma nos (morphologic abnormality) | basal cell carcinoma of skin | basal cell carcinoma of skin (disorder) | basal cell neoplasm | basal cell neoplasm (morphologic abnormality) | basal cell neoplasm nos (morphologic abnormality) | basal cell tumor | basal cell tumor (morphologic abnormalit…	basal cell neoplasm	MFS	DVSDs	NO_ID	1	1
DOID:13241	behcet's disease	adamantiades-behcet disease | behcet syndrome | behcet's syndrome | behet's syndrome (disorder) | triple symptom complex	behcet syndrome	MFS	DVSDs	NO_ID	1	1
DOID:13241	behcet's disease	adamantiades-behcet disease | behcet syndrome | behcet's syndrome | behet's syndrome (disorder) | triple symptom complex	behcet's disease	MFS	DVSDs	NO_ID	1	1
DOID:12241	beta thalassemia		beta thalassemia	MFS	DVSDs	NO_ID	1	1
DOID:3322	gangliosidosis gm1	beta-galactosidase deficiency | deficiency of beta-galactosidase (disorder) | gm1 gangliosidosis (disorder) | gm>1< gangliosidosis (disorder) | landing syndrome	beta-galactosidase deficiency	MFS	DVSDs	NO_ID	1	1
DOID:3633	beta-mannosidosis	beta-d-mannosidosis (disorder) | beta-mannosidase deficiency | lysosomal beta-mannosidase deficiency	beta-mannosidase deficiency	MFS	DVSDs	NO_ID	1	1
DOID:13608	biliary atresia	atresia of bile duct | biliary atresia | biliary atresia nos (disorder) | biliary atresia, congenital | congenital biliary atresia (disorder)	biliary atresia	MFS	DVSDs	NO_ID	1	1
DOID:12236	primary biliary cirrhosis	biliary cirrhosis | biliary cirrhosis (disorder) | biliary cirrhosis nos (disorder) | chronic non-suppurative destructive cholangitis | chronic nonsuppurative destructive cholangitis | cirrhosis, cholestatic | primary biliary cirrhosis | primary biliary cirrhosis (disorder)	biliary cirrhosis	MFS	DVSDs	NO_ID	1	1
DOID:0050625	biliary tract neoplasm	extrahepatic bile duct neoplasm | neoplasm of extrahepatic bile ducts (disorder) | tumor of the extrahepatic bile duct	biliary tract neoplasm	MFS	DVSDs	NO_ID	1	1
DOID:3312	bipolar disorder	bipolar depression | bipolar disorder manic phase | depressive-manic psych. | manic bipolar affective disorder | manic bipolar i disorder | manic depression | manic depressive disorder | manic disorder | mixed bipolar disorder	bipolar disorder	MFS	DVSDs	NO_ID	1	1
DOID:11054	urinary bladder cancer	bladder cancer | tumor of the bladder	bladder cancer	MFS	DVSDs	NO_ID	1	1
DOID:2531	hematologic cancer	blood cancer | hematologic malignancy | hematologic malignancy (disorder) | hematologic neoplasm (disorder) | hematological tumors | hematopoietic and lymphoid system tumor | hematopoietic cancer | hematopoietic neoplasm (morphologic abnormality) | hematopoietic tumors | malignant hematopoietic neoplasm (morphologic abnormality)	blood cancer	MFS	DVSDs	NO_ID	1	1
DOID:10159	osteonecrosis	avascular necrosis of bone | bone necrosis	bone necrosis	MFS	DVSDs	NO_ID	1	1
DOID:10930	borderline personality disorder		borderline personality disorder	MFS	DVSDs	NO_ID	1	1
DOID:1319	brain cancer	adult brain tumor | adult malignant brain neoplasm | brain ca | brain cancer | brain neoplasm | brain neoplasm, adult | bt - brain tumour | malignant brain tumour | malignant primary brain neoplasm | malignant primary brain tumor | malignant tumor of adult brain | malignant tumor of brain | neoplasm of brain (disorder) | neoplasm of unspecified nature of brain | neoplasm of unspecified nature of …	brain cancer	MFS	DVSDs	NO_ID	1	1
DOID:3454	brain infarction		brain infarction	MFS	DVSDs	NO_ID	1	1
DOID:2316	brain ischemia	ischaemic encephalopathy | ischemic encephalopathy (disorder)	brain ischemia	MFS	DVSDs	NO_ID	1	1
DOID:1612	breast cancer	breast cancer | breast tumor | ca breast - nos | malignant neoplasm of breast | malignant tumor of the breast | mammary cancer | mammary neoplasm | mammary tumor | primary breast cancer	breast cancer	MFS	DVSDs	NO_ID	1	1
DOID:9563	bronchiectasis	polynesian bronchiectasis	bronchiectasis	MFS	DVSDs	NO_ID	1	1
DOID:2942	bronchiolitis		bronchiolitis	MFS	DVSDs	NO_ID	1	1
DOID:11650	bronchopulmonary dysplasia	bronchopulmonary dysplasia of newborn (disorder) | neonatal chronic respiratory disease | perinatal bronchopulmonary dysplasia	bronchopulmonary dysplasia	MFS	DVSDs	NO_ID	1	1
DOID:11077	brucellosis	bang's disease | gibraltar fever | malta fever | maltese fever | mediterranean fever | undulant fever	brucellosis	MFS	DVSDs	NO_ID	1	1
DOID:8506	bullous pemphigoid	bullous pemphigoid | bullous pemphigoid (disorder) | pemphigoid | pemphigoid (disorder) | pemphigoid nos (disorder)	bullous pemphigoid	MFS	DVSDs	NO_ID	1	1
DOID:8584	burkitt's lymphoma	burkitt lymphoma | burkitt lymphoma/leukaemia | burkitt's lymphoma | burkitt's lymphoma - disorder | burkitt's lymphoma nos (disorder) | burkitt's lymphoma of unspecified site (disorder) | burkitt's tumor | burkitt's tumor nos (morphologic abnormality) | burkitt's tumor or lymphoma | burkitt's tumors (morphologic abnormality) | burkitt's tumour [obs] | malignant lymphoma, burkitt's type | small n…	burkitt lymphoma	MFS	DVSDs	NO_ID	1	1
DOID:8354	c3 deficiency		c3 deficiency	MFS	DVSDs	NO_ID	1	1
DOID:162	cancer	malignant neoplasm | malignant tumor | primary cancer	cancer	MFS	DVSDs	NO_ID	1	1
DOID:1508	candidiasis	disseminated candidiasis | disseminated candidiasis (disorder) | systemic candidiasis	candidiasis	MFS	DVSDs	NO_ID	1	1
DOID:1849	cannabis dependence		cannabis dependence	MFS	DVSDs	NO_ID	1	1
DOID:305	carcinoma	carcinoma | epithelioma | epithelioma, malignant (morphologic abnormality) | malignant epithelioma	carcinoma	MFS	DVSDs	NO_ID	1	1
DOID:0050700	cardiomyopathy		cardiomyopathy	MFS	DVSDs	NO_ID	1	1
DOID:0050471	carney complex	carney complex, type 1 | carney complex, type 2 | carney syndrome | lamb syndrome | name syndrome	carney complex	MFS	DVSDs	NO_ID	1	1
DOID:83	cataract		cataract	MFS	DVSDs	NO_ID	1	1
DOID:10608	celiac disease	celiac disease | celiac disease (disorder) | celiac disease nos (disorder) | celiac sprue | coeliac disease | coeliac disease [ambiguous] | idiopathic steatorrhea | steatorrhoea - idiopathic	celiac disease	MFS	DVSDs	NO_ID	1	1
DOID:3620	central nervous system cancer	central nervous system cancer | central nervous system tumor | central nervous system tumors | cns neoplasm | malignant neoplasm of central nervous system (disorder) | malignant neoplasm of central nervous system nos | malignant neoplasm of central nervous system, nos | malignant neoplasm of central nervous system, unspecified (disorder) | malignant tumor of cns | neoplasm of central nervous syst…	central nervous system tumors	MFS	DVSDs	NO_ID	1	1
DOID:0060104	cerebellar medulloblastoma		cerebellar medulloblastoma	MFS	DVSDs	NO_ID	1	1
DOID:3526	cerebral infarction	cerebral infarct | cerebral infarction | cerebral infarction nos | cerebral infarction nos (disorder) | cva - cerebral infarction	cerebral infarct	MFS	DVSDs	NO_ID	1	1
DOID:3526	cerebral infarction	cerebral infarct | cerebral infarction | cerebral infarction nos | cerebral infarction nos (disorder) | cva - cerebral infarction	cerebral infarction	MFS	DVSDs	NO_ID	1	1
DOID:3455	cerebrovascular accident	cerebrovascular accident (disorder) | cerebrovascular accident (disorder) [ambiguous] | cva (cerebral vascular accident) | cva - cerebrovascular accident unspecified | stroke	cerebrovascular accident	MFS	DVSDs	NO_ID	1	1
DOID:4362	cervical cancer	cervical neoplasm | cervix cancer | cervix uteri cancer | neoplasm of uterine cervix (disorder) | tumor of the cervix uteri	cervical cancer	MFS	DVSDs	NO_ID	1	1
DOID:8586	dysplasia of cervix	cervical dysplasia | cervical dysplasia nos | cervical intraepithelial neoplasia grade 1 | cervical intraepithelial neoplasia grade 1 (disorder) | cervical intraepithelial neoplasia grade 2 | cervical intraepithelial neoplasia grade 2 (disorder) | cervical intraepithelial neoplasia i [cin i] | cervix dysplasia | dysplasia of cervix (disorder) | dysplasia of cervix (uteri) | dysplasia of cervix no…	cervical dysplasia	MFS	DVSDs	NO_ID	1	1
DOID:4362	cervical cancer	cervical neoplasm | cervix cancer | cervix uteri cancer | neoplasm of uterine cervix (disorder) | tumor of the cervix uteri	cervical neoplasm	MFS	DVSDs	NO_ID	1	1
DOID:3744	cervical squamous cell carcinoma	squamous cell carcinoma of cervix (disorder) | squamous cell carcinoma of the cervix uteri	cervical squamous cell carcinoma	MFS	DVSDs	NO_ID	1	1
DOID:10595	charcot-marie-tooth disease	charcot marie tooth muscular atrophy | charcot-marie-tooth disease | charcot-marie-tooth disease (disorder) | cmt - charcot-marie-tooth disease | peroneal muscular atrophy | peroneal muscular atrophy nos (disorder)	charcot-marie-tooth disease	MFS	DVSDs	NO_ID	1	1
DOID:12849	autistic disorder	autism | autistic disorder of childhood onset (disorder) | childhood autism | infantile autism (disorder) | infantile psychosis (disorder) | kanner's syndrome	childhood autism	MFS	DVSDs	NO_ID	1	1
DOID:4705	childhood brain tumor	pediatric neoplasm of brain	childhood brain tumor	MFS	DVSDs	NO_ID	1	1
DOID:4947	cholangiocarcinoma	adult primary cholangiocarcinoma | adult primary cholangiocellular carcinoma | cholangiocarcinoma (morphologic abnormality) | cholangiosarcoma	cholangiocarcinoma	MFS	DVSDs	NO_ID	1	1
DOID:9446	cholangitis		cholangitis	MFS	DVSDs	NO_ID	1	1
DOID:10211	cholelithiasis		cholelithiasis	MFS	DVSDs	NO_ID	1	1
DOID:2626	choroid plexus papilloma	childhood choroid plexus papilloma | childhood papilloma of choroid plexus | choroid plexus papilloma nos (morphologic abnormality) | choroid plexus papilloma, no icd-o subtype (morphologic abnormality) | papilloma of the choroid plexus | pediatric papilloma of choroid plexus	choroid plexus papilloma	MFS	DVSDs	NO_ID	1	1
DOID:14699	thrombocytopenia-absent radius syndrome	chromosome 1q21.1 deletion syndrome | radial aplasia-thrombocytopenia syndrome (disorder) | thrombocytopenia with absent radii (tar) syndrome | thrombocytopenia--absent radius syndrome | thrombocytopenia-absent radius syndrome	chromosome 1q21.1 deletion syndrome	MFS	DVSDs	NO_ID	1	1
DOID:6132	bronchitis	acute bronchitis | acute bronchitis (disorder) | acute bronchitis and bronchiolitis | acute bronchitis and bronchiolitis (disorder) | acute bronchitis nos | acute bronchitis nos (disorder) | bronchitis | bronchitis (disorder) | bronchitis - acute | bronchitis nos | bronchitis nos (disorder) | bronchitis unspecified (disorder) | bronchitis, not specified as acute or chronic | chest cold | chest in…	chronic bronchitis	MFS	DVSDs	NO_ID	1	1
DOID:8544	chronic fatigue syndrome	cfs | myalgic encephalitis | myalgic encephalomyelitis | postviral fatigue syndrome (disorder)	chronic fatigue syndrome	MFS	DVSDs	NO_ID	1	1
DOID:1883	hepatitis c	chronic hepatitis c | hepatitis nona nonb | nanbh | viral hepatitis c	chronic hepatitis c	MFS	DVSDs	NO_ID	1	1
DOID:1040	chronic lymphocytic leukemia		chronic lymphocytic leukemia	MFS	DVSDs	NO_ID	1	1
DOID:8552	chronic myeloid leukemia	chronic myelogenous leukemia, no icd-o subtype (morphologic abnormality) | chronic myeloid leukaemia | chronic myeloid leukemia in remission | chronic myeloid leukemia in remission (disorder) | chronic myeloid leukemia nos (disorder) | chronic myeloid leukemia without mention of remission | chronic myeloid leukemia, disease (disorder) | cml | cml - chronic myelogenous leukemia | cml in remission …	chronic myeloid leukemia	MFS	DVSDs	NO_ID	1	1
DOID:2226	chronic myeloproliferative disease	cmpd | cmpd, u	chronic myeloproliferative disease	MFS	DVSDs	NO_ID	1	1
DOID:3083	chronic obstructive pulmonary disease	chronic airway obstruction, nec in icd9cm_2006 | chronic airway obstruction, not elsewhere classified | chronic obstructive airway disease | chronic obstructive airways disease nos | chronic obstructive airways disease nos (disorder) | chronic obstructive lung disease | chronic obstructive lung disease (disorder) | chronic obstructive lung disease [ambiguous] | chronic obstructive pulmonary disea…	chronic obstructive pulmonary disease	MFS	DVSDs	NO_ID	1	1
DOID:824	periodontitis	chronic pericementitis | chronic pericementitis (disorder) | chronic periodontitis | chronic periodontitis (disorder) | chronic periodontitis nos (disorder) | periodontitis | periodontitis (disorder)	chronic periodontitis	MFS	DVSDs	NO_ID	1	1
DOID:12558	chronic progressive external ophthalmoplegia	chronic progressive external ophthalmoplegia [ambiguous] | progressive external ophthalmoplegia | progressive external ophthalmoplegia (disorder)	chronic progressive external ophthalmoplegia	MFS	DVSDs	NO_ID	1	1
DOID:5082	liver cirrhosis	cirrhosis | cirrhosis of liver (disorder) | cirrhosis of liver nos | cirrhosis of liver nos (disorder) | liver cirrhosis	cirrhosis	MFS	DVSDs	NO_ID	1	1
DOID:9296	cleft lip	cheiloschisis | cleft lip, unilateral, complete | complete unilateral cleft lip | hare lip | labium leporinum	cleft lip	MFS	DVSDs	NO_ID	1	1
DOID:674	cleft palate	palatoschisis | uranostaphyloschisis (disorder)	cleft palate	MFS	DVSDs	NO_ID	1	1
DOID:809	cocaine abuse		cocaine abuse	MFS	DVSDs	NO_ID	1	1
DOID:9975	cocaine dependence		cocaine dependence	MFS	DVSDs	NO_ID	1	1
DOID:10608	celiac disease	celiac disease | celiac disease (disorder) | celiac disease nos (disorder) | celiac sprue | coeliac disease | coeliac disease [ambiguous] | idiopathic steatorrhea | steatorrhoea - idiopathic	coeliac disease	MFS	DVSDs	NO_ID	1	1
DOID:12270	coloboma	coloboma of eye (disorder) | congenital ocular coloboma (disorder)	coloboma	MFS	DVSDs	NO_ID	1	1
DOID:234	colon adenocarcinoma	adenocarcinoma of colon | adenocarcinoma of the colon | colonic adenocarcinoma	colon adenocarcinoma	MFS	DVSDs	NO_ID	1	1
DOID:219	colon cancer		colon cancer	MFS	DVSDs	NO_ID	1	1
DOID:9256	colorectal cancer		colorectal cancer	MFS	DVSDs	NO_ID	1	1
DOID:12177	common variable immunodeficiency	acquired agammaglobulinemia | acquired hypogammaglobulinemia | common variable agammaglobulinemia (disorder) | common variable immunodeficiency | cvid | sporadic hypogammaglobulinemia	common variable immunodeficiency	MFS	DVSDs	NO_ID	1	1
DOID:12995	conduct disorder		conduct disorder	MFS	DVSDs	NO_ID	1	1
DOID:0050572	cone-rod dystrophy	cone-rod retinal dystrophy	cone-rod dystrophy	MFS	DVSDs	NO_ID	1	1
DOID:12255	congenital adrenal hyperplasia	congenital adrenal hyperplasia | congenital adrenal hyperplasia (disorder) | congenital adrenal hyperplasia, nos	congenital adrenal hyperplasia	MFS	DVSDs	NO_ID	1	1
DOID:1682	congenital heart defect	congenital anomaly of heart | congenital heart defects | heart defect | heart malformation | heart-congenital defect	congenital heart defects	MFS	DVSDs	NO_ID	1	1
DOID:13376	congenital aortic insufficiency	congenital aortic valve insufficiency (disorder) | congenital aortic valve insufficiency nos (disorder) | congenital aortic valve insufficiency, unspecified (disorder) | congenital bicuspid aortic valve insufficiency | congenital insufficiency of aortic valve | congenital insufficiency of aortic valve (disorder)	congenital insufficiency of aortic valve	MFS	DVSDs	NO_ID	1	1
DOID:0050557	congenital muscular dystrophy		congenital muscular dystrophy	MFS	DVSDs	NO_ID	1	1
DOID:6000	congestive heart failure	cardiac failure congestive | chf | congestive heart disease | weak heart	congestive heart failure	MFS	DVSDs	NO_ID	1	1
DOID:2089	constipation		constipation	MFS	DVSDs	NO_ID	1	1
DOID:2773	contact dermatitis	contact dermatitis (disorder) | contact dermatitis nos | contact dermatitis nos (disorder) | contact dermatitis/eczema | contact eczema | dermatitis venenata | dermatitis, venenata nos	contact dermatitis	MFS	DVSDs	NO_ID	1	1
DOID:3083	chronic obstructive pulmonary disease	chronic airway obstruction, nec in icd9cm_2006 | chronic airway obstruction, not elsewhere classified | chronic obstructive airway disease | chronic obstructive airways disease nos | chronic obstructive airways disease nos (disorder) | chronic obstructive lung disease | chronic obstructive lung disease (disorder) | chronic obstructive lung disease [ambiguous] | chronic obstructive pulmonary disea…	copd	MFS	DVSDs	NO_ID	1	1
DOID:13269	hereditary coproporphyria	coproporphyrinogen oxidase deficiency | hereditary coproporphyria | hereditary coproporphyria (disorder) | hereditary coproporphyria porphyria	coproporphyrinogen oxidase deficiency	MFS	DVSDs	NO_ID	1	1
DOID:11725	cornelia de lange syndrome	brachmann de lange syndrome | de lange syndrome (disorder)	cornelia de lange syndrome	MFS	DVSDs	NO_ID	1	1
DOID:3363	coronary arteriosclerosis		coronary arteriosclerosis	MFS	DVSDs	NO_ID	1	1
DOID:11840	coronary artery vasospasm	coronary artery spasm (disorder) | coronary vasospasm	coronary artery vasospasm	MFS	DVSDs	NO_ID	1	1
DOID:3393	coronary heart disease	chd (coronary heart disease) | chd - coronary heart disease | coronary disease	coronary disease	MFS	DVSDs	NO_ID	1	1
DOID:3393	coronary heart disease	chd (coronary heart disease) | chd - coronary heart disease | coronary disease	coronary heart disease	MFS	DVSDs	NO_ID	1	1
DOID:4247	coronary restenosis		coronary restenosis	MFS	DVSDs	NO_ID	1	1
DOID:4248	coronary stenosis	coronary artery stenosis (disorder)	coronary stenosis	MFS	DVSDs	NO_ID	1	1
DOID:2340	craniosynostosis	premature closure of cranial sutures	craniosynostosis	MFS	DVSDs	NO_ID	1	1
DOID:0050328	congenital hypothyroidism	cretinism	cretinism	MFS	DVSDs	NO_ID	1	1
DOID:11949	creutzfeldt-jakob syndrome	cjd (creutzfeldt jakob disease) | creutzfeldt-jacob disease | creutzfeldt-jakob disease | jakob-creutzfeldt disease | jakob-creutzfeldt disease (disorder) | subacute spongiform encephalopathy | transmissible virus dementia (disorder)	creutzfeldt-jakob disease	MFS	DVSDs	NO_ID	1	1
DOID:11949	creutzfeldt-jakob syndrome	cjd (creutzfeldt jakob disease) | creutzfeldt-jacob disease | creutzfeldt-jakob disease | jakob-creutzfeldt disease | jakob-creutzfeldt disease (disorder) | subacute spongiform encephalopathy | transmissible virus dementia (disorder)	creutzfeldt-jakob syndrome	MFS	DVSDs	NO_ID	1	1
DOID:8778	crohn's disease	crohn's colitis | crohn's disease of colon (disorder) | crohn's disease of large bowel | eleocolitis | granulomatous colitis | regional colitis | regional enteritis | regional enteritis of small intestine with large intestine | regional enteritis of the large bowel | regional ileitis | regional ileocolitis	crohn's disease	MFS	DVSDs	NO_ID	1	1
DOID:12252	cushing's syndrome	pituitary basophilism | suprarenogenic syndrome	cushing's syndrome	MFS	DVSDs	NO_ID	1	1
DOID:1485	cystic fibrosis	cf | mucoviscidosis	cystic fibrosis	MFS	DVSDs	NO_ID	1	1
DOID:0050437	danon disease	antopol disease | pseudoglycogenosis ii	danon disease	MFS	DVSDs	NO_ID	1	1
DOID:2007	degeneration of macula and posterior pole	degeneration of macula and posterior pole (disorder) | degeneration of macula and posterior pole of retina | degeneration of macula or posterior pole nos (disorder)	degeneration of macula and posterior pole	MFS	DVSDs	NO_ID	1	1
DOID:90	degenerative disc disease	cervical disc degenerative disease | vertebral disc disease	degenerative disc disease	MFS	DVSDs	NO_ID	1	1
DOID:11829	degenerative myopia	degenerative progressive high myopia (disorder) | malignant myopia (disorder) | pathological myopia | progressive high (degenerative) myopia | progressive high myopia	degenerative myopia	MFS	DVSDs	NO_ID	1	1
DOID:8639	alcohol withdrawal delirium	alcohol withdrawal delirium | alcohol withdrawal delirium (disorder) | alcoholic delirium | delirium tremens | mental and behavioral disorder due to use of alcohol: withdrawal state with delirium (disorder)	delirium tremens	MFS	DVSDs	NO_ID	1	1
DOID:1307	dementia		dementia	MFS	DVSDs	NO_ID	1	1
DOID:5214	demyelinating polyneuropathy	peripheral demyelinating neuropathy (disorder)	demyelinating polyneuropathy	MFS	DVSDs	NO_ID	1	1
DOID:12205	dengue disease	breakbone fever | classic dengue | classical dengue | dengue fever	dengue disease	MFS	DVSDs	NO_ID	1	1
DOID:12205	dengue disease	breakbone fever | classic dengue | classical dengue | dengue fever	dengue fever	MFS	DVSDs	NO_ID	1	1
DOID:0050125	dengue shock syndrome	dss	dengue shock syndrome	MFS	DVSDs	NO_ID	1	1
DOID:216	dental caries	dental caries extending into pulp | dental caries of smooth surface | dental caries pit and fissure	dental caries	MFS	DVSDs	NO_ID	1	1
DOID:11038	depersonalization disorder	neurotic derealization	depersonalization disorder	MFS	DVSDs	NO_ID	1	1
DOID:13714	anodontia	anodontia | anodontia (disorder) | anodontia nos (finding) | complete absence of teeth | developmental absence of tooth | total anodontia of permanent and deciduous teeth	developmental absence of tooth	MFS	DVSDs	NO_ID	1	1
DOID:9351	diabetes mellitus	diabetes | diabetes mellitus | diabetes mellitus (disorder) | diabetes nos	diabetes mellitus	MFS	DVSDs	NO_ID	1	1
DOID:2370	diabetic nephropathy		diabetic nephropathy	MFS	DVSDs	NO_ID	1	1
DOID:8947	diabetic retinopathy	diabetic retinopathy | diabetic retinopathy (disorder) | diabetic retinopathy nos | diabetic retinopathy nos (disorder) | retinal abnormality - diabetes-related | retinal abnormality - diabetes-related (disorder)	diabetic retinopathy	MFS	DVSDs	NO_ID	1	1
DOID:1339	diamond-blackfan anemia	anemia, diamond-blackfan | blackfan - diamond syndrome | blackfan-diamond syndrome | chronic constitutional pure red cell anaemia | chronic constitutional pure red cell aplasia (disorder)	diamond-blackfan anemia	MFS	DVSDs	NO_ID	1	1
DOID:13250	diarrhea	diarrhea & vomiting -? infect | diarrhea of presumed infectious origin | diarrhea of presumed infectious origin (disorder) | diarrhea of presumed infectious origin [dup] (disorder) | diarrhoea | infectious diarrhea	diarrhea	MFS	DVSDs	NO_ID	1	1
DOID:1580	diffuse scleroderma	diffuse systemic sclerosis | systemic sclerosis, diffuse (disorder)	diffuse scleroderma	MFS	DVSDs	NO_ID	1	1
DOID:1580	diffuse scleroderma	diffuse systemic sclerosis | systemic sclerosis, diffuse (disorder)	diffuse systemic sclerosis	MFS	DVSDs	NO_ID	1	1
DOID:14218	dihydropyrimidine dehydrogenase deficiency	dihydropyrimidine dehydrogenase deficiency (disorder) | dihydrouracil dehydrogenase deficiency | familial pyrimidinaemia | thymine-uracilurea	dihydropyrimidine dehydrogenase deficiency	MFS	DVSDs	NO_ID	1	1
DOID:12930	dilated cardiomyopathy	cardiomyopathy, congestive | congestive cardiomyopathy | primary dilated cardiomyopathy (disorder)	dilated cardiomyopathy	MFS	DVSDs	NO_ID	1	1
DOID:11247	disseminated intravascular coagulation	defibrination syndrome | dic | diffuse or disseminated intravascular coagulation | dissemin. intravascular coag. | disseminated intravascular coagulation | disseminated intravascular coagulation (disorder)	disseminated intravascular coagulation	MFS	DVSDs	NO_ID	1	1
DOID:10140	dry eye syndrome	tear film insufficiency	dry eye syndrome	MFS	DVSDs	NO_ID	1	1
DOID:11723	duchenne muscular dystrophy	duchenne musc. dyst. | duchenne muscular dystrophy | duchenne muscular dystrophy (disorder) | muscular dystrophy, duchenne	duchenne muscular dystrophy	MFS	DVSDs	NO_ID	1	1
DOID:3007	ductal carcinoma	duct carcinoma, nos	ductal carcinoma	MFS	DVSDs	NO_ID	1	1
DOID:1724	duodenal ulcer	acute duodenal ulcer with hemorrhage | acute duodenal ulcer with hemorrhage and obstruction | acute duodenal ulcer with hemorrhage and obstruction (disorder) | acute duodenal ulcer with hemorrhage and perforation | acute duodenal ulcer with hemorrhage and perforation, with obstruction | acute duodenal ulcer with hemorrhage, with obstruction | acute duodenal ulcer with hemorrhage, with perforation…	duodenal ulcer	MFS	DVSDs	NO_ID	1	1
DOID:306	dyskinetic syndrome	dyskinesia	dyskinetic syndrome	MFS	DVSDs	NO_ID	1	1
DOID:4428	dyslexia		dyslexia	MFS	DVSDs	NO_ID	1	1
DOID:2321	dyspepsia	dyspepsia | dyspepsia (disorder) [ambiguous] | dyspepsia, indigestion nos | indigestion | indigestion (finding) | indigestion nos | indigestion nos (finding)	dyspepsia	MFS	DVSDs	NO_ID	1	1
DOID:543	dystonia	dystonia | dystonia (finding) | dystonia, unspecified	dystonia	MFS	DVSDs	NO_ID	1	1
DOID:13359	ehlers-danlos syndrome	cutis hyperelastica | elastic skin	ehlers-danlos syndrome	MFS	DVSDs	NO_ID	1	1
DOID:11726	emery-dreifuss muscular dystrophy	emery-dreifuss muscular dystrophy | emery-dreifuss muscular dystrophy (disorder)	emery-dreifuss muscular dystrophy	MFS	DVSDs	NO_ID	1	1
DOID:9588	encephalitis		encephalitis	MFS	DVSDs	NO_ID	1	1
DOID:640	encephalomyelitis	encephalitis &/or myelitis | encephalitis/myelitis nos | encephalitis/myelitis nos (disorder) | encephalomyelitis | encephalomyelitis (disorder) | encephalomyelitis nos | encephalomyelitis nos (disorder)	encephalomyelitis	MFS	DVSDs	NO_ID	1	1
DOID:783	end stage renal failure	end stage renal disease | end stage renal disease (disorder)	end stage renal disease	MFS	DVSDs	NO_ID	1	1
DOID:1380	endometrial cancer	endometrial ca | endometrial neoplasm | malignant endometrial neoplasm | malignant neoplasm of endometrium | neoplasm of endometrium (disorder) | primary malignant neoplasm of endometrium | tumor of endometrium	endometrial cancer	MFS	DVSDs	NO_ID	1	1
DOID:2871	endometrial carcinoma	carcinoma of endometrium | carcinoma of the endometrium | endometrial carcinoma | endometrial carcinoma (disorder) | endometrioid carcinoma | endometrioid carcinoma (morphologic abnormality) | endometrioid carcinoma of female reproductive system	endometrial carcinoma	MFS	DVSDs	NO_ID	1	1
DOID:289	endometriosis		endometriosis	MFS	DVSDs	NO_ID	1	1
DOID:5041	esophageal cancer	ca lower third esophagus (disorder) | ca lower third oesophagus | ca middle third esophagus (disorder) | ca middle third oesophagus | esophagus cancer | malignant neoplasm of abdominal esophagus | malignant neoplasm of abdominal oesophagus | malignant neoplasm of distal third of esophagus | malignant neoplasm of lower third of esophagus | malignant neoplasm of lower third of oesophagus | malignan…	esophageal cancer	MFS	DVSDs	NO_ID	1	1
DOID:1107	esophageal carcinoma	cancer of esophagus | cancer of oesophagus | carcinoma of esophagus | carcinoma of esophagus (disorder) | carcinoma of oesophagus	esophageal carcinoma	MFS	DVSDs	NO_ID	1	1
DOID:11963	esophagitis	acute esophagitis | acute esophagitis (disorder)	esophagitis	MFS	DVSDs	NO_ID	1	1
DOID:10825	essential hypertension	essential hypertension | essential hypertension (disorder) | essential hypertension nos | essential hypertension nos (disorder) | idiopathic hypertension | primary hypertension | unspecified essential hypertension	essential hypertension	MFS	DVSDs	NO_ID	1	1
DOID:4990	essential tremor	benign essential tremor | benign essential tremor (disorder) [ambiguous] | essential tremor (finding)	essential tremor	MFS	DVSDs	NO_ID	1	1
DOID:3369	peripheral primitive neuroectodermal tumor	ewing sarcoma | ewing's sarcoma/peripheral primitive neuroectodermal tumor | ewing's tumor | ewings sarcoma | ewings sarcoma-primitive neuroectodermal tumor | pnet of thoracopulmonary region	ewing sarcoma	MFS	DVSDs	NO_ID	1	1
DOID:0050486	exanthem	exanthema | rash	exanthema	MFS	DVSDs	NO_ID	1	1
DOID:13641	exfoliation syndrome	pseudoexfoliation glaucoma | pseudoexfoliation glaucoma (disorder) | pseudoexfoliation syndrome	exfoliation syndrome	MFS	DVSDs	NO_ID	1	1
DOID:841	extrinsic allergic alveolitis	alveolitis | hypersensitivity pneumonitis	extrinsic allergic alveolitis	MFS	DVSDs	NO_ID	1	1
DOID:13934	facial paralysis	facial palsy | facial palsy (disorder) | facial paralysis	facial paralysis	MFS	DVSDs	NO_ID	1	1
DOID:2215	factor vii deficiency	deficiency, stable | factor vii deficiency | factor vii deficiency (disorder)	factor vii deficiency	MFS	DVSDs	NO_ID	1	1
DOID:0050424	familial adenomatous polyposis	adenomatous polyposis of the colon	familial adenomatous polyposis	MFS	DVSDs	NO_ID	1	1
DOID:13809	familial combined hyperlipidemia	familial combined hyperlipidemia (disorder) | familial combined hyperlipidemia (disorder) [ambiguous] | familial multiple lipoprotein-type hyperlipidemia (disorder) | hyperbetalipoproteinemia with prebetalipoproteinemia | mixed hyperlipidaemia | mixed hyperlipidemia | mixed hyperlipidemia (disorder) | type iib hyperlipoproteinemia	familial combined hyperlipidemia	MFS	DVSDs	NO_ID	1	1
DOID:2987	familial mediterranean fever	benign paroxysmal peritonitis | familial mediterranean fever | familial mediterranean fever (disorder)	familial mediterranean fever	MFS	DVSDs	NO_ID	1	1
DOID:13636	fanconi's anemia	fanconi's anemia | fanconi's anemia (disorder) | panmyelopathy, fanconi	fanconi's anemia	MFS	DVSDs	NO_ID	1	1
DOID:13628	favism		favism	MFS	DVSDs	NO_ID	1	1
DOID:11042	felty's syndrome	rheumatoid arthritis with splenoadenomegaly and leukopenia	felty's syndrome	MFS	DVSDs	NO_ID	1	1
DOID:8453	folic acid deficiency	deficiency of folic acid (disorder) | folate deficiency | folic acid deficiency | folic acid deficiency (disorder)	folate deficiency	MFS	DVSDs	NO_ID	1	1
DOID:8524	nodular lymphoma	follicle center lymphoma | follicular low grade b-cell lymphoma (disorder) | follicular lymphoma | follicular non-hodgkin's lymphoma (disorder) | giant follicular lymphosarcoma | malignant lymphoma, follicle centre | malignant lymphoma, nodular nos (morphologic abnormality) | nodular lymphoma (brill - symmers disease)	follicular lymphoma	MFS	DVSDs	NO_ID	1	1
DOID:9255	frontotemporal dementia	frontotemporal lobar degeneration | multiple system tauopathy with presenile dementia | pallidopontonigral degeneration | pallidopontonigral degeneration (disorder) | wilhelmsen-lynch disease	frontotemporal dementia	MFS	DVSDs	NO_ID	1	1
DOID:9255	frontotemporal dementia	frontotemporal lobar degeneration | multiple system tauopathy with presenile dementia | pallidopontonigral degeneration | pallidopontonigral degeneration (disorder) | wilhelmsen-lynch disease	frontotemporal lobar degeneration	MFS	DVSDs	NO_ID	1	1
DOID:11105	fundus albipunctatus	pigmentary retinal dystrophy | pigmentary retinal dystrophy (disorder)	fundus albipunctatus	MFS	DVSDs	NO_ID	1	1
DOID:14695	galactokinase deficiency	galactosemia ii	galactokinase deficiency	MFS	DVSDs	NO_ID	1	1
DOID:3121	gallbladder cancer	gallbladder ca | gallbladder cancer | gallbladder neoplasm | localized malignant gallbladder neoplasm | malignant neoplasm of gallbladder | malignant tumor of the gallbladder | malignant tumour of gallbladder | tumor of the gallbladder	gallbladder cancer	MFS	DVSDs	NO_ID	1	1
DOID:0000000	gallbladder disease		gallbladder disease	MFS	DVSDs	NO_ID	1	1
DOID:3121	gallbladder cancer	gallbladder ca | gallbladder cancer | gallbladder neoplasm | localized malignant gallbladder neoplasm | malignant neoplasm of gallbladder | malignant tumor of the gallbladder | malignant tumour of gallbladder | tumor of the gallbladder	gallbladder neoplasm	MFS	DVSDs	NO_ID	1	1
DOID:4163	ganglioneuroblastoma	ganglioneuroblastoma (morphologic abnormality)	ganglioneuroblastoma	MFS	DVSDs	NO_ID	1	1
DOID:3717	gastric adenocarcinoma	adenocarcinoma of stomach (disorder) | stomach adenocarcinoma	gastric adenocarcinoma	MFS	DVSDs	NO_ID	1	1
DOID:8929	atrophic gastritis	gastric atrophy	gastric atrophy	MFS	DVSDs	NO_ID	1	1
DOID:6270	gastric cardia carcinoma	carcinoma of cardia of stomach	gastric cardia carcinoma	MFS	DVSDs	NO_ID	1	1
DOID:76	stomach disease	gastric disease | gastropathy (disorder) | stomach disorder	gastric disease	MFS	DVSDs	NO_ID	1	1
DOID:2326	gastroenteritis	cholera morbus | infectious colitis, enteritis and gastroenteritis	gastroenteritis	MFS	DVSDs	NO_ID	1	1
DOID:8534	gastroesophageal reflux disease	acid reflux | gastresophageal reflux | gastro-esophageal reflux | gastroesophageal reflux | gastroesophageal reflux disease | gerd | gerd - gastro-esophageal reflux disease	gastroesophageal reflux	MFS	DVSDs	NO_ID	1	1
DOID:8534	gastroesophageal reflux disease	acid reflux | gastresophageal reflux | gastro-esophageal reflux | gastroesophageal reflux | gastroesophageal reflux disease | gerd | gerd - gastro-esophageal reflux disease	gastroesophageal reflux disease	MFS	DVSDs	NO_ID	1	1
DOID:8704	genital herpes	genital herpes | genital herpes simplex (disorder) | genital herpes simplex nos (disorder) | genital herpes unspecified | genital herpes unspecified (disorder) | herpes genitalia | herpes genitalis | other genital herpes | venereal herpes | virus-genital herpes	genital herpes	MFS	DVSDs	NO_ID	1	1
DOID:1265	genitourinary cancer		genitourinary cancer	MFS	DVSDs	NO_ID	1	1
DOID:4249	gerstmann-straussler-scheinker disease	gerstmann straussler syndrome | gerstmann-straussler-scheinker syndrome (disorder) | prion dementia	gerstmann-straussler-scheinker disease	MFS	DVSDs	NO_ID	1	1
DOID:11714	gestational diabetes	gdm | gestational diabetes mellitus | maternal gestational diabetes mellitus	gestational diabetes	MFS	DVSDs	NO_ID	1	1
DOID:11714	gestational diabetes	gdm | gestational diabetes mellitus | maternal gestational diabetes mellitus	gestational diabetes mellitus	MFS	DVSDs	NO_ID	1	1
DOID:13375	temporal arteritis	giant cell arteritis | giant cell arteritis (disorder) | giant cell arteritis nos (disorder) | horton's disease | temporal arteritis (disorder)	giant cell arteritis	MFS	DVSDs	NO_ID	1	1
DOID:2739	gilbert syndrome	constitutional hyperbilirubinemia | gilbert's disease | gilbert's syndrome | gilbert-meulengracht syndrome | hereditary nonhemolytic jaundice	gilbert syndrome	MFS	DVSDs	NO_ID	1	1
DOID:2739	gilbert syndrome	constitutional hyperbilirubinemia | gilbert's disease | gilbert's syndrome | gilbert-meulengracht syndrome | hereditary nonhemolytic jaundice	gilbert's syndrome	MFS	DVSDs	NO_ID	1	1
DOID:3086	gingival overgrowth	gingival enlargement (disorder) | gingival enlargement nos | gingival enlargement nos (disorder)	gingival overgrowth	MFS	DVSDs	NO_ID	1	1
DOID:0050450	gitelman syndrome	hypomagnesemia-hypokalemia, primary renotubular, with hypocalciuria	gitelman syndrome	MFS	DVSDs	NO_ID	1	1
DOID:2219	glanzmann's thrombasthenia	glycoprotein iib/iiia defect | thrombocytasthenia	glanzmann's thrombasthenia	MFS	DVSDs	NO_ID	1	1
DOID:1686	glaucoma		glaucoma	MFS	DVSDs	NO_ID	1	1
DOID:3068	glioblastoma	gbm (glioblastoma) | glioblastoma (morphologic abnormality) | glioblastoma multiforme | glioblastoma nos (morphologic abnormality) | primary glioblastoma multiforme | spongioblastoma multiforme	glioblastoma	MFS	DVSDs	NO_ID	1	1
DOID:3070	malignant glioma	glial cell tumor | glioma | glioma (morphologic abnormality) | glioma nos | glioma nos (morphologic abnormality) | glioma, malignant | glioma, malignant, no icd-o subtype | glioma, nos | gliomas (morphologic abnormality) | malignant glioma (morphologic abnormality) | malignant glioma - category | malignant neuroglial tumor | neuroglial tumor	glioma	MFS	DVSDs	NO_ID	1	1
DOID:2862	glucosephosphate dehydrogenase deficiency	deficiency of g-6pd | glucose-6-phosphate dehydrogenase deficiency	glucose-6-phosphate dehydrogenase deficiency	MFS	DVSDs	NO_ID	1	1
DOID:9268	glycine encephalopathy	non-ketotic hyperglycinemia (disorder) | nonketotic hyperglycinemia	glycine encephalopathy	MFS	DVSDs	NO_ID	1	1
DOID:2747	glycogen storage disease	glycogen storage disease | glycogen storage disease (disorder) | glycogenosis | glycogenosis nos (disorder)	glycogen storage disease	MFS	DVSDs	NO_ID	1	1
DOID:2752	glycogen storage disease ii	acid maltase deficiency | deficiency of glucoamylase | deficiency of maltase | generalized glycogenosis (disorder) | glycogen storage disease type ii | glycogen storage disease, type ii (disorder) | glycogen storage disease, type ii [ambiguous] | glycogenosis, type 2 | lysosomal alpha-1,4-glucosidase deficiency (disorder) | pompe's disease	glycogen storage disease type ii	MFS	DVSDs	NO_ID	1	1
DOID:13189	gout	articular gout (disorder) | gouty arthritis | gouty arthropathy	gout	MFS	DVSDs	NO_ID	1	1
DOID:2999	granulosa cell tumor	granulosa cell neoplasm | granulosa cell tumor | granulosa cell tumor nos (morphologic abnormality) | granulosa cell tumor, adult type (morphologic abnormality) | granulosa cell tumour, sarcomatoid | malignant granulosa cell neoplasm	granulosa cell tumor	MFS	DVSDs	NO_ID	1	1
DOID:12361	graves' disease	basedow's disease | exophthalmic goiter | grave's disease | graves disease | toxic diffuse goiter with exophthalmos (disorder)	graves disease	MFS	DVSDs	NO_ID	1	1
DOID:12361	graves' disease	basedow's disease | exophthalmic goiter | grave's disease | graves disease | toxic diffuse goiter with exophthalmos (disorder)	graves' disease	MFS	DVSDs	NO_ID	1	1
DOID:4481	allergic rhinitis	allergic rhinitis due to animal (cat) (dog) hair and dander | allergic rhinitis due to food | allergic rhinitis due to pollen | allergic rhinitis due to pollen (disorder) | allergy to pollen (disorder) | atopic rhinitis | hay fever | hay fever - pollens | non-seasonal allergic rhinitis | perenial allergic rhinitis | pollenosis | pollinosis | seasonal allergic rhinitis | seasonal allergic rhinitis…	hay fever	MFS	DVSDs	NO_ID	1	1
DOID:12858	huntington's disease	hd | huntington's chorea | huntington's chorea (disorder) | huntington's disease | huntington's disease pathway	hd	MFS	DVSDs	NO_ID	1	1
DOID:11934	head and neck cancer	head and neck neoplasm | head and neck neoplasm (excluding central nervous system) | head/neck neoplasm | tumor of head and neck (disorder)	head and neck cancer	MFS	DVSDs	NO_ID	1	1
DOID:5520	head and neck squamous cell carcinoma	carcinoma of the head and neck | squamous cell carcinoma of head and neck | squamous cell carcinoma of the head and neck	head and neck squamous cell carcinoma	MFS	DVSDs	NO_ID	1	1
DOID:114	heart disease		heart disease	MFS	DVSDs	NO_ID	1	1
DOID:3686	helicobacter pylori infectious disease	helicobacter pylori infection	helicobacter pylori infection	MFS	DVSDs	NO_ID	1	1
DOID:2352	hemochromatosis	bronze diabetes (disorder) | bronzed diabetes | diabetes bronze | haemochromatosis | hemochromatosis | hemochromatosis (disorder) | iron storage disorder	hemochromatosis	MFS	DVSDs	NO_ID	1	1
DOID:2230	hemophilia	haemophilia | hemophilia | hemophilia (disorder) | hemophilia nos	hemophilia	MFS	DVSDs	NO_ID	1	1
DOID:11248	hemorrhagic disease of newborn	hemorrhagic diathesis of newborn | hemorrhagic disease of newborn | hemorrhagic disease of the newborn due to vitamin k deficiency (disorder)	hemorrhagic disease of newborn	MFS	DVSDs	NO_ID	1	1
DOID:11123	henoch-schoenlein purpura	allergic purpura | allergic purpura (disorder) | allergic purpura nos (disorder) | autoimmune purpura (disorder) [ambiguous] | henoch-sch?nlein purpura | henoch-sch@nlein purpura | henoch-scholein purpura | henoch-schonlein purpura | henoch-schonlein purpura (disorder) | purpura, autoimmune | purpura: [allergic] or [henoch-schonlein allergy]	henoch-schoenlein purpura	MFS	DVSDs	NO_ID	1	1
DOID:3571	liver cancer	ca liver - primary | ca liver - primary (disorder) | hepatic cancer | hepatic neoplasm | malignant hepato-biliary neoplasm | malignant neoplasm of liver | malignant neoplasm of liver (disorder) | malignant neoplasm of liver unspecified (disorder) | malignant neoplasm of liver, not specified as primary or secondary | malignant neoplasm of liver, primary | malignant tumor of liver (disorder) | neop…	hepatic cancer	MFS	DVSDs	NO_ID	1	1
DOID:12550	hepatic coma	hepatic coma | hepatic coma (disorder) | hepatocerebral intoxication	hepatic coma	MFS	DVSDs	NO_ID	1	1
DOID:13413	hepatic encephalopathy	portal-systemic encephalopathy	hepatic encephalopathy	MFS	DVSDs	NO_ID	1	1
DOID:2237	hepatitis	acute and subacute liver necrosis | acute and subacute liver necrosis (disorder) | acute and subacute liver necrosis nos (disorder) | acute and subacute necrosis of liver | acute hepatitis | acute hepatitis (disorder) | acute/subac. necrosis of liver | animal hepatitis | chronic hepatitis | chronic persistant hepatitis | chronic persistent hepatitis | chronic persistent hepatitis (disorder)	hepatitis	MFS	DVSDs	NO_ID	1	1
DOID:2043	hepatitis b	chronic hepatitis b | serum hepatitis	hepatitis b	MFS	DVSDs	NO_ID	1	1
DOID:1883	hepatitis c	chronic hepatitis c | hepatitis nona nonb | nanbh | viral hepatitis c	hepatitis c	MFS	DVSDs	NO_ID	1	1
DOID:684	hepatocellular carcinoma	adult hepatoma | adult primary hepatocellular carcinoma | adult primary liver carcinoma | carcinoma of liver, specified as primary | hcc | hepatocellular carcinoma (clinical) | hepatocellular carcinoma (morphologic abnormality) | hepatoma | liver carcinoma | primary carcinoma of liver (disorder) | primary carcinoma of the liver cells	hepatocellular carcinoma	MFS	DVSDs	NO_ID	1	1
DOID:2566	corneal dystrophy	corneal dystrophy | corneal dystrophy (disorder) | hereditary corneal dystrophy	hereditary corneal dystrophy	MFS	DVSDs	NO_ID	1	1
DOID:10983	alport syndrome	hereditary nephritis	hereditary nephritis	MFS	DVSDs	NO_ID	1	1
DOID:0050586	hereditary nonpolyposis colorectal cancer		hereditary nonpolyposis colorectal cancer	MFS	DVSDs	NO_ID	1	1
DOID:12971	hereditary spherocytosis	anemia spherocytic | congenital spherocytic hemolytic anemia | hereditary spherocytosis | hereditary spherocytosis (disorder) | minkowski chauffard syndrome	hereditary spherocytosis	MFS	DVSDs	NO_ID	1	1
DOID:10487	hirschsprung's disease	aganglionic megacolon | aganglionosis | congenital megacolon (disorder) | hirschsprung's disease (disorder) | hirschsprung's disease [ambiguous] | hirschsprung's disease nos (disorder) | macrocolon | macrocolon (disorder) | pelvirectal achalasia	hirschsprung's disease	MFS	DVSDs	NO_ID	1	1
DOID:526	human immunodeficiency virus infectious disease	hiv infection	hiv infection	MFS	DVSDs	NO_ID	1	1
DOID:7555	hiv leukoencephalopathy	human immunodefiency virus leukoencephalopathy (disorder)	hiv leukoencephalopathy	MFS	DVSDs	NO_ID	1	1
DOID:1305	aids dementia complex	acquired immune deficiency syndrome dementia complex | aids dementia | hiv associated cognitive and motor complex | hiv-associated dementia	hiv-associated dementia	MFS	DVSDs	NO_ID	1	1
DOID:8567	hodgkin's lymphoma	hl | hodgkin disease | hodgkin's sarcoma | stage i subdiaphragmatic hodgkin lymphoma | stage ii subdiaphragmatic hodgkin lymphoma	hodgkin's lymphoma	MFS	DVSDs	NO_ID	1	1
DOID:9263	homocystinuria	cbs deficiency | cystathionine beta synthase deficiency | cystathionine synthase deficiency | homocystinuria (disorder)	homocystinuria	MFS	DVSDs	NO_ID	1	1
DOID:9270	alkaptonuria	deficiency of homogentisicase | homogentisate 1,2-dioxygenase deficiency	homogentisate 1,2-dioxygenase deficiency	MFS	DVSDs	NO_ID	1	1
DOID:12858	huntington's disease	hd | huntington's chorea | huntington's chorea (disorder) | huntington's disease | huntington's disease pathway	huntington's disease	MFS	DVSDs	NO_ID	1	1
DOID:3911	progeria	hgps | hutchinson gilford syndrome | hutchinson-gilford disease | hutchinson-gilford progeria syndrome | hutchinson-gilford syndrome (disorder) | progeria (disorder) | progeria syndrome (disorder) [ambiguous]	hutchinson-gilford progeria syndrome	MFS	DVSDs	NO_ID	1	1
DOID:10908	hydrocephalus	hydrocephalus | hydrocephalus (disorder)	hydrocephalus	MFS	DVSDs	NO_ID	1	1
DOID:11613	hyperandrogenism	hyperandrogenism | hyperandrogenization syndrome	hyperandrogenism	MFS	DVSDs	NO_ID	1	1
DOID:2741	bilirubin metabolic disorder	hereditary hyperbilirubinemia | hyperbilirubinaemia | hyperbilirubinemia	hyperbilirubinemia	MFS	DVSDs	NO_ID	1	1
DOID:2487	hypercholesterolemia	hypercholesteremia | hypercholesterolaemia	hypercholesterolemia	MFS	DVSDs	NO_ID	1	1
DOID:9279	hyperhomocysteinemia	hyperhomocysteinemia	hyperhomocysteinemia	MFS	DVSDs	NO_ID	1	1
DOID:2018	hyperinsulinism	hyperinsulinemia | hyperinsulinism (disorder) | hyperinsulinism nos	hyperinsulinemia	MFS	DVSDs	NO_ID	1	1
DOID:1168	familial hyperlipidemia	familial hyperlipoproteinemia | hyperlipemia | hyperlipidaemia	hyperlipidaemia	MFS	DVSDs	NO_ID	1	1
DOID:3145	hyperlipoproteinemia type iii	carbohydrate induced hyperlipemia | familial hypercholesterolaemia with hyperlipaemia | familial type 3 hyperlipoproteinemia (disorder) | remnant hyperlipidemia	hyperlipoproteinemia type iii	MFS	DVSDs	NO_ID	1	1
DOID:9834	hyperopia	far-sightedness | hypermetropia	hypermetropia	MFS	DVSDs	NO_ID	1	1
DOID:13543	hyperparathyroidism		hyperparathyroidism	MFS	DVSDs	NO_ID	1	1
DOID:12700	hyperprolactinemia	chiari-frommel syndrome | hyperprolactinaemia | pregnancy-related a-g syndrome (disorder)	hyperprolactinaemia	MFS	DVSDs	NO_ID	1	1
DOID:12700	hyperprolactinemia	chiari-frommel syndrome | hyperprolactinaemia | pregnancy-related a-g syndrome (disorder)	hyperprolactinemia	MFS	DVSDs	NO_ID	1	1
DOID:9809	hypersensitivity vasculitis		hypersensitivity vasculitis	MFS	DVSDs	NO_ID	1	1
DOID:10763	hypertension	high blood pressure (& [essential hypertension]) | htn | hyperpiesia | hypertensive disease | vascular hypertensive disorder	hypertension	MFS	DVSDs	NO_ID	1	1
DOID:10591	pre-eclampsia	gestational hypertension | gestational hypertension (disorder) | hypertension induced by pregnancy | hypertension of preg. | hypertension of pregnancy nos | hypertension of pregnancy nos (disorder) | pre-eclampsia (disorder) | pre-eclampsia nos | pre-eclampsia nos (disorder) | pre-eclamptic nos | pre-eclamptic toxaemia | preeclampsia | preeclampsia/eclampsia | pregnancy associated hypertension | …	hypertension induced by pregnancy	MFS	DVSDs	NO_ID	1	1
DOID:10763	hypertension	high blood pressure (& [essential hypertension]) | htn | hyperpiesia | hypertensive disease | vascular hypertensive disorder	hypertensive disease	MFS	DVSDs	NO_ID	1	1
DOID:7998	hyperthyroidism	overactive thyroid	hyperthyroidism	MFS	DVSDs	NO_ID	1	1
DOID:11984	hypertrophic cardiomyopathy	cardiomyopathy, hypertrophic | hyper. obst. cardiomyopathy | hypertrophic cardiomyopathy | hypertrophic cardiomyopathy (disorder) | hypertrophic myocardiopathy | hypertrophic obstructive cardiomyopathy | hypertrophic obstructive cardiomyopathy (disorder) | primary hypertrophic cardiomyopathy (disorder) [ambiguous]	hypertrophic cardiomyopathy	MFS	DVSDs	NO_ID	1	1
DOID:1920	hyperuricemia	(blood urate raized) or (hyperuricemia) | hyperuricaemia | hyperuricaemia [ambiguous] | hyperuricemia | uricacidaemia | uricacidemia	hyperuricemia	MFS	DVSDs	NO_ID	1	1
DOID:1390	hypobetalipoproteinemia	hypo-beta-lipoproteinemia (disorder) | hypobetalipoproteinemia	hypobetalipoproteinemia	MFS	DVSDs	NO_ID	1	1
DOID:12883	hypochondriasis	hypochondria | hypochondriacal disorder | hypochondriacal neurosis	hypochondriacal disorder	MFS	DVSDs	NO_ID	1	1
DOID:0050642	hypochromic microcytic anemia		hypochromic microcytic anemia	MFS	DVSDs	NO_ID	1	1
DOID:9993	hypoglycemia	hypoglycaemia	hypoglycemia	MFS	DVSDs	NO_ID	1	1
DOID:1921	klinefelter's syndrome	hypogonadotropic hypogonadism | xxy syndrome | xxy trisomy	hypogonadotropic hypogonadism	MFS	DVSDs	NO_ID	1	1
DOID:14452	hypokalemic periodic paralysis	familial hypokalemic periodic paralysis (disorder) | familial periodic paralysis (& [hypokalaemic]) | hypokalemic familial periodic paralysis | hypokalemic periodic paralysis (disorder) | periodic hypokalemic paralysis | periodic paralysis i	hypokalemic periodic paralysis	MFS	DVSDs	NO_ID	1	1
DOID:11199	hypoparathyroidism	hypoparathyroidism | hypoparathyroidism (disorder) | hypoparathyroidism nos (disorder)	hypoparathyroidism	MFS	DVSDs	NO_ID	1	1
DOID:10892	hypospadias	hypospadias (disorder)	hypospadias	MFS	DVSDs	NO_ID	1	1
DOID:1459	hypothyroidism	thyroid deficiency | thyroid insufficiency	hypothyroidism	MFS	DVSDs	NO_ID	1	1
DOID:0050156	idiopathic pulmonary fibrosis	cryptogenic fibrosing alveolitis | fibrocystic pulmonary dysplasia | idiopathic pulmonary fibrosis, familial	idiopathic pulmonary fibrosis	MFS	DVSDs	NO_ID	1	1
DOID:8924	autoimmune thrombocytopenic purpura	autoimmune thrombocytopenic purpura | ideopath thrombocytopenic pur | idiopathic purpura | idiopathic thrombocytopenic purpura | immune thrombocytopenic purpura (disorder) | primary thrombocytopenic purpura | werlhof's disease	idiopathic thrombocytopenic purpura	MFS	DVSDs	NO_ID	1	1
DOID:2986	iga glomerulonephritis	berger's iga or igg nephropathy (disorder) | focal glomerulonephritis | iga nephropathy | iga nephropathy (disorder) | primary iga nephropathy (disorder) | segmental glomerulonephritis	iga nephropathy	MFS	DVSDs	NO_ID	1	1
DOID:10937	impulse control disorder		impulse control disorder	MFS	DVSDs	NO_ID	1	1
DOID:8568	infectious mononucleosis	filatov's disease | gammaherpesviral mononucleosis (disorder) | glandular fever | monocytic angina | mononucleosis | pfeiffer's disease | pfeiffer's disease (disorder)	infectious mononucleosis	MFS	DVSDs	NO_ID	1	1
DOID:12336	male infertility	infertility, male | male infertility | male infertility (finding) | male infertility nos (finding) | male infertility, unspecified	infertility, male	MFS	DVSDs	NO_ID	1	1
DOID:0050589	inflammatory bowel disease		inflammatory bowel disease	MFS	DVSDs	NO_ID	1	1
DOID:8469	influenza	flu | influenza with non-respiratory manifestation | influenza with non-respiratory manifestation (disorder) | influenza with other manifestations | influenza with other manifestations (disorder) | influenza with other manifestations nos (disorder)	influenza	MFS	DVSDs	NO_ID	1	1
DOID:9744	type 1 diabetes mellitus	iddm | insulin-dependent diabetes mellitus	insulin-dependent diabetes mellitus	MFS	DVSDs	NO_ID	1	1
DOID:13949	interstitial cystitis	interstitial cystitis | ulcerative cystitis (disorder)	interstitial cystitis	MFS	DVSDs	NO_ID	1	1
DOID:3082	interstitial lung disease	ild	interstitial lung disease	MFS	DVSDs	NO_ID	1	1
DOID:10941	intracranial aneurysm	intracranial aneurysm | intracranial aneurysm (disorder) | intracranial aneurysm, nos	intracranial aneurysm	MFS	DVSDs	NO_ID	1	1
DOID:1852	intrahepatic cholestasis	intrahepatic cholestasis (finding)	intrahepatic cholestasis	MFS	DVSDs	NO_ID	1	1
DOID:9778	irritable bowel syndrome	ibd | irritable colon | psychogenic ibs	irritable bowel syndrome	MFS	DVSDs	NO_ID	1	1
DOID:326	ischemia	ischemia	ischemia	MFS	DVSDs	NO_ID	1	1
DOID:11949	creutzfeldt-jakob syndrome	cjd (creutzfeldt jakob disease) | creutzfeldt-jacob disease | creutzfeldt-jakob disease | jakob-creutzfeldt disease | jakob-creutzfeldt disease (disorder) | subacute spongiform encephalopathy | transmissible virus dementia (disorder)	jakob-creutzfeldt disease	MFS	DVSDs	NO_ID	1	1
DOID:676	juvenile rheumatoid arthritis	acute juvenile rheumatoid arthritis | juvenile chronic polyarthritis | juvenile idiopathic arthritis | monarticular juvenile rheumatoid arthritis | pauciarticular juvenile arthritis | pauciarticular onset juvenile chronic arthritis	juvenile idiopathic arthritis	MFS	DVSDs	NO_ID	1	1
DOID:4890	juvenile myoclonic epilepsy	janz syndrome | juvenile myoclonic epilepsy | juvenile myoclonic epilepsy (disorder)	juvenile myoclonic epilepsy	MFS	DVSDs	NO_ID	1	1
DOID:676	juvenile rheumatoid arthritis	acute juvenile rheumatoid arthritis | juvenile chronic polyarthritis | juvenile idiopathic arthritis | monarticular juvenile rheumatoid arthritis | pauciarticular juvenile arthritis | pauciarticular onset juvenile chronic arthritis	juvenile rheumatoid arthritis	MFS	DVSDs	NO_ID	1	1
DOID:13378	kawasaki disease	acute febrile mcls | acute febrile mucocutaneous lymph node syndrome (disorder) | acute febrile mucocutaneous lymph node syndrome [mcls] | acute febrile mucocutaneous lymph node syndrome nos (disorder) | kawasaki disease | kawasaki's disease | mlns | mucocutaneous lymph node syndrome	kawasaki disease	MFS	DVSDs	NO_ID	1	1
DOID:10126	keratoconus		keratoconus	MFS	DVSDs	NO_ID	1	1
DOID:2734	keratosis follicularis	darier's disease | darier-white disease | keratosis follicularis (disorder)	keratosis follicularis	MFS	DVSDs	NO_ID	1	1
DOID:263	kidney cancer	malignant neoplasm of kidney except pelvis | malignant tumour of kidney | renal cancer	kidney cancer	MFS	DVSDs	NO_ID	1	1
DOID:557	kidney disease		kidney disease	MFS	DVSDs	NO_ID	1	1
DOID:1074	kidney failure	kidney failure | renal failure | renal failure nos | renal failure syndrome (disorder) | renal failure unspecified | renal failure unspecified (disorder) | renal failure, unspecified	kidney failure	MFS	DVSDs	NO_ID	1	1
DOID:585	nephrolithiasis	calculus of kidney and ureter (disorder) | kidney stones | nephrolithiasis, calcium oxalate | stone - kidney/ureter | urolithiasis, calcium oxalate	kidney stones	MFS	DVSDs	NO_ID	1	1
DOID:1921	klinefelter's syndrome	hypogonadotropic hypogonadism | xxy syndrome | xxy trisomy	klinefelter's syndrome	MFS	DVSDs	NO_ID	1	1
DOID:10604	lactose intolerance	intolerance or malabsorption of lactose | lactose intolerance | lactose intolerance (disorder) | lactose: [intolerance] or [malabsorption] | lm - lactose malabsorption	lactose intolerance	MFS	DVSDs	NO_ID	1	1
DOID:8538	reticulosarcoma	histiocytic lymphoma | large-cell lymphomas	large-cell lymphomas	MFS	DVSDs	NO_ID	1	1
DOID:2596	larynx cancer		larynx cancer	MFS	DVSDs	NO_ID	1	1
DOID:705	leber hereditary optic neuropathy	leber's hereditary optic neuropathy | leber's optic atrophy | leber's optic atrophy (disorder) | optic atrophy, leber's	leber's hereditary optic neuropathy	MFS	DVSDs	NO_ID	1	1
DOID:1024	leprosy		leprosy	MFS	DVSDs	NO_ID	1	1
DOID:1240	leukemia		leukemia	MFS	DVSDs	NO_ID	1	1
DOID:9119	acute myeloid leukemia	acute myeloblastic leukemia (disorder) | acute myeloid leukaemia | acute myeloid leukaemia, disease | acute myeloid leukemia without mention of remission | aml | aml - acute myeloid leukemia | anll in remission | leukemia, myelocytic, acute	leukemia, myelocytic, acute	MFS	DVSDs	NO_ID	1	1
DOID:6612	leukocyte adhesion deficiency	congenital leukocyte adherence deficiency (disorder)	leukocyte adhesion deficiency	MFS	DVSDs	NO_ID	1	1
DOID:644	leukoencephalopathy	leukoencephalopathy (disorder)	leukoencephalopathy	MFS	DVSDs	NO_ID	1	1
DOID:615	leukopenia	leucopenia | leukopenia | leukopenia (disorder)	leukopenia	MFS	DVSDs	NO_ID	1	1
DOID:3012	li-fraumeni syndrome	li-fraumeni familiar cancer susceptibility syndrome	li-fraumeni syndrome	MFS	DVSDs	NO_ID	1	1
DOID:1577	limited scleroderma	limited cutaneous systemic sclerosis | systemic sclerosis, limited	limited scleroderma	MFS	DVSDs	NO_ID	1	1
DOID:10966	lipoid nephrosis	minimal change disease (disorder) | minimal change glomerulonephritis | nephrotic syndrome with lesion of minimal change glomerulonephritis | nephrotic syndrome with lesion of minimal change nephrotic syndrome	lipoid nephrosis	MFS	DVSDs	NO_ID	1	1
DOID:9455	lipid storage disease	inborn lipid storage disorder | lipid storage disease (disorder) | lipidoses (disorder) | lipidoses nos (disorder) | lipidoses: [familial xanthomatosis] or [nos] | lipoid storage disease nos | lipoidosis | lipoidosis (disorder)	lipoidosis	MFS	DVSDs	NO_ID	1	1
DOID:3315	lipoma	benign lipomatous tumor | benign lipomatous tumor (disorder) | benign tumor of adipose tissue | lipoma | lipomatosis, familial multiple | lipomatous neoplasm (morphologic abnormality) | lipomatous neoplasm nos (morphologic abnormality) | lipomatous tumor | lipomatous tumor (disorder) | multiple lipomatosis | tumor of adipose tissue (disorder)	lipoma	MFS	DVSDs	NO_ID	1	1
DOID:3382	liposarcoma	liposarcoma | liposarcoma (disorder) | liposarcoma (morphologic abnormality) | liposarcoma nos (morphologic abnormality)	liposarcoma	MFS	DVSDs	NO_ID	1	1
DOID:3571	liver cancer	ca liver - primary | ca liver - primary (disorder) | hepatic cancer | hepatic neoplasm | malignant hepato-biliary neoplasm | malignant neoplasm of liver | malignant neoplasm of liver (disorder) | malignant neoplasm of liver unspecified (disorder) | malignant neoplasm of liver, not specified as primary or secondary | malignant neoplasm of liver, primary | malignant tumor of liver (disorder) | neop…	liver cancer	MFS	DVSDs	NO_ID	1	1
DOID:686	liver carcinoma	liver and intrahepatic bile duct carcinoma	liver carcinoma	MFS	DVSDs	NO_ID	1	1
DOID:5082	liver cirrhosis	cirrhosis | cirrhosis of liver (disorder) | cirrhosis of liver nos | cirrhosis of liver nos (disorder) | liver cirrhosis	liver cirrhosis	MFS	DVSDs	NO_ID	1	1
DOID:409	liver disease	disease of liver [ambiguous] | disease of the liver (disorder) | disorder of liver (disorder) | hepatic disorder | liver disease | liver disorder | liver disorder antepartum | liver disorder in pregnancy | liver disorder in pregnancy (disorder) | liver disorder in pregnancy - delivered | liver disorder in pregnancy - delivered (disorder) | liver disorder in pregnancy nos (disorder) | liver disord…	liver disease	MFS	DVSDs	NO_ID	1	1
DOID:2843	long qt syndrome	long q-t syndrome | lqt | romano-ward syndrome | romano-ward syndrome (disorder)	long qt syndrome	MFS	DVSDs	NO_ID	1	1
DOID:3910	lung adenocarcinoma	adenocarcinoma of lung | adenocarcinoma of lung (disorder) | lung adenocarcinoma | nonsmall cell adenocarcinoma	lung adenocarcinoma	MFS	DVSDs	NO_ID	1	1
DOID:1324	lung cancer		lung cancer	MFS	DVSDs	NO_ID	1	1
DOID:8857	lupus erythematosus	lupus | lupus erythematosus | lupus erythematosus (disorder) | lupus erythematosus nos (disorder)	lupus	MFS	DVSDs	NO_ID	1	1
DOID:8857	lupus erythematosus	lupus | lupus erythematosus | lupus erythematosus (disorder) | lupus erythematosus nos (disorder)	lupus erythematosus	MFS	DVSDs	NO_ID	1	1
DOID:9074	systemic lupus erythematosus	disseminated lupus erythematosus | lupus erythematosus, systemic | sle - lupus erythematosus, systemic	lupus erythematosus, systemic	MFS	DVSDs	NO_ID	1	1
DOID:1037	lymphoblastic leukemia		lymphoblastic leukemia	MFS	DVSDs	NO_ID	1	1
DOID:10747	lymphoid leukemia	subacute lymphoid leukemia	lymphoid leukemia	MFS	DVSDs	NO_ID	1	1
DOID:0060058	lymphoma	lymphoid cancer	lymphoma	MFS	DVSDs	NO_ID	1	1
DOID:3883	lynch syndrome	coca 1 | hereditary defective mismatch repair syndrome | hereditary non-polyposis colon cancer type 1 | hereditary nonpolyposis colorectal neoplasm | hnpcc - hereditary nonpolyposis colon cancer	lynch syndrome	MFS	DVSDs	NO_ID	1	1
DOID:1440	machado-joseph disease	azorean disease (disorder)	machado-joseph disease	MFS	DVSDs	NO_ID	1	1
DOID:4448	macular degeneration	macular degeneration | macular degeneration (disorder) | macular degeneration of retina, unspecified	macular degeneration	MFS	DVSDs	NO_ID	1	1
DOID:13078	eumycotic mycetoma	eumycetoma | madura foot | maduromycosis | maduromycosis, mycotic | mycotic mycetoma (disorder)	maduromycosis	MFS	DVSDs	NO_ID	1	1
DOID:1470	major depressive disorder	recurrent major depression | single major depressive episode	major depressive disorder	MFS	DVSDs	NO_ID	1	1
DOID:12365	malaria	induced malaria | induced malaria (disorder)	malaria	MFS	DVSDs	NO_ID	1	1
DOID:12336	male infertility	infertility, male | male infertility | male infertility (finding) | male infertility nos (finding) | male infertility, unspecified	male infertility	MFS	DVSDs	NO_ID	1	1
DOID:8545	malignant hyperthermia	anesthesia related hyperthermia | malignant hyperpyrexia due to anesthesia	malignant hyperthermia	MFS	DVSDs	NO_ID	1	1
DOID:3953	adrenal gland cancer	adrenal cancer | adrenal neoplasm | malignant adrenal tumor | malignant neoplasm of adrenal gland | malignant neoplasm of adrenal gland nos (disorder) | malignant tumor of adrenal gland (disorder) | neoplasm of adrenal gland (disorder) | tumor of the adrenal gland	malignant neoplasm of adrenal gland	MFS	DVSDs	NO_ID	1	1
DOID:1612	breast cancer	breast cancer | breast tumor | ca breast - nos | malignant neoplasm of breast | malignant tumor of the breast | mammary cancer | mammary neoplasm | mammary tumor | primary breast cancer	malignant neoplasm of breast	MFS	DVSDs	NO_ID	1	1
DOID:9261	nasopharynx carcinoma	carcinoma of nasopharynx | malignant nasopharyngeal tumor | malignant neoplasm of anterior wall of nasopharynx | malignant neoplasm of anterior wall of nasopharynx nos (disorder) | malignant neoplasm of lateral wall of nasopharynx | malignant neoplasm of lateral wall of nasopharynx nos (disorder) | malignant neoplasm of nasopharyngeal wall (disorder) | malignant neoplasm of nasopharyngeal wall no…	malignant neoplasm of nasopharynx	MFS	DVSDs	NO_ID	1	1
DOID:2782	rectosigmoid junction cancer	malignant neoplasm of rectosigmoid | malignant neoplasm of rectosigmoid junction | malignant rectosigmoid tumor | malignant tumor of rectosigmoid junction (disorder)	malignant neoplasm of rectosigmoid junction	MFS	DVSDs	NO_ID	1	1
DOID:1993	rectum cancer	ca - cancer of rectum | ca rectum | cancer of rectum | carcinoma of rectum | carcinoma of the rectum | malignant neoplasm of rectum | malignant rectal tumor | malignant rectum tumor | malignant tumor of rectum (disorder)	malignant neoplasm of rectum	MFS	DVSDs	NO_ID	1	1
DOID:1781	thyroid cancer	malignant neoplasm of thyroid gland | malignant tumour of thyroid gland | neoplasm of thyroid gland | thyroid cancer | thyroid gland neoplasm | thyroid neoplasm	malignant neoplasm of thyroid gland	MFS	DVSDs	NO_ID	1	1
DOID:14323	marfan syndrome	marfan syndrome | marfan's syndrome | marfan's syndrome (disorder)	marfan syndrome	MFS	DVSDs	NO_ID	1	1
DOID:8622	measles	morbilli	measles	MFS	DVSDs	NO_ID	1	1
DOID:3974	medullary carcinoma	medullary carcinoma | medullary carcinoma (morphologic abnormality) | medullary carcinoma nos (morphologic abnormality)	medullary carcinoma	MFS	DVSDs	NO_ID	1	1
DOID:3858	medulloblastoma	medulloblastoma | medulloblastoma (morphologic abnormality) | medulloblastoma nos (morphologic abnormality) | medulloblastomas	medulloblastoma	MFS	DVSDs	NO_ID	1	1
DOID:1909	melanoma	malignant melanoma | malignant melanoma (disorder) | malignant melanoma nos (morphologic abnormality) | malignant melanoma, morphology (morphologic abnormality) | melanoma | naevocarcinoma	melanoma	MFS	DVSDs	NO_ID	1	1
DOID:9849	meniere's disease	meniere disease | mnire's vertigo | otogenic vertigo	meniere disease	MFS	DVSDs	NO_ID	1	1
DOID:9849	meniere's disease	meniere disease | mnire's vertigo | otogenic vertigo	meniere's disease	MFS	DVSDs	NO_ID	1	1
DOID:3565	meningioma	intracranial meningioma | intracranial meningioma (disorder) | meningeal neoplasm | meningioma | meningioma nos | meningioma nos (morphologic abnormality) | meningioma, benign, no icd-o subtype (morphologic abnormality) | meningiomas (morphologic abnormality) | meningothelial cell tumor | neoplasm of meninges | neoplasm of the meninges | primary meningeal tumor | supratentorial meningioma	meningioma	MFS	DVSDs	NO_ID	1	1
DOID:9471	meningitis		meningitis	MFS	DVSDs	NO_ID	1	1
DOID:9929	meningococcal meningitis		meningococcal meningitis	MFS	DVSDs	NO_ID	1	1
DOID:0050329	mental disorder		mental disorder	MFS	DVSDs	NO_ID	1	1
DOID:1059	intellectual disability	mental retardation	mental retardation	MFS	DVSDs	NO_ID	1	1
DOID:3965	merkel cell carcinoma	trabecular adenocarcinoma (morphologic abnormality) | trabecular carcinoma	merkel cell carcinoma	MFS	DVSDs	NO_ID	1	1
DOID:2645	benign mesothelioma	benign mesothelioma | benign tumor of mesothelium | mesothelioma | mesothelioma, benign (morphologic abnormality) | mesothelioma, nos | mesothelioma, unspecified (disorder) | mesothelioma, unspecified (morphologic abnormality)	mesothelioma	MFS	DVSDs	NO_ID	1	1
DOID:14221	metabolic syndrome x	abdominal obesity-metabolic syndrome | dysmetabolic syndrome x | metabolic syndrome x | metabolic syndrome x (disorder)	metabolic syndrome x	MFS	DVSDs	NO_ID	1	1
DOID:10907	microcephaly	micrencephaly | micrencephaly (disorder) | microcephalus | microcephalus (disorder) | microcephalus nos (disorder) | microcephaly | microencephaly	micrencephaly	MFS	DVSDs	NO_ID	1	1
DOID:10629	microphthalmia	microphthalmos | nanophthalmia | nanophthalmos | simple microphthalmos	microphthalmia	MFS	DVSDs	NO_ID	1	1
DOID:6364	migraine	migraine variant	migraine	MFS	DVSDs	NO_ID	1	1
DOID:12783	migraine without aura	common migraine	migraine without aura	MFS	DVSDs	NO_ID	1	1
DOID:9861	miliary tuberculosis	acute miliary tuberculosis | disseminated tuberculosis (disorder) | generalized tuberculosis | tuberculosis miliaris disseminata (disorder)	miliary tuberculosis	MFS	DVSDs	NO_ID	1	1
DOID:722	spontaneous abortion	miscarriage	miscarriage	MFS	DVSDs	NO_ID	1	1
DOID:13809	familial combined hyperlipidemia	familial combined hyperlipidemia (disorder) | familial combined hyperlipidemia (disorder) [ambiguous] | familial multiple lipoprotein-type hyperlipidemia (disorder) | hyperbetalipoproteinemia with prebetalipoproteinemia | mixed hyperlipidaemia | mixed hyperlipidemia | mixed hyperlipidemia (disorder) | type iib hyperlipoproteinemia	mixed hyperlipidaemia	MFS	DVSDs	NO_ID	1	1
DOID:13809	familial combined hyperlipidemia	familial combined hyperlipidemia (disorder) | familial combined hyperlipidemia (disorder) [ambiguous] | familial multiple lipoprotein-type hyperlipidemia (disorder) | hyperbetalipoproteinemia with prebetalipoproteinemia | mixed hyperlipidaemia | mixed hyperlipidemia | mixed hyperlipidemia (disorder) | type iib hyperlipoproteinemia	mixed hyperlipidemia	MFS	DVSDs	NO_ID	1	1
DOID:3324	mood disorder	episodic mood disorder	mood disorder	MFS	DVSDs	NO_ID	1	1
DOID:231	motor neuron disease		motor neuron disease	MFS	DVSDs	NO_ID	1	1
DOID:13099	moyamoya disease	moyamoya disease | moyamoya disease (disorder) | progressive intracranial arterial occlusion (disorder)	moyamoya disease	MFS	DVSDs	NO_ID	1	1
DOID:9155	mucocutaneous leishmaniasis	american cutaneous leishmaniasis | american mucocutaneous leishmaniasis | american mucocutaneous leishmaniasis (disorder) | cutaneous leishmaniasis, american | mucocutaneous leishmaniasis, (american) | mucocutaneous leishmaniasis, american | new world cutaneous leishmaniasis	mucocutaneous leishmaniasis	MFS	DVSDs	NO_ID	1	1
DOID:13378	kawasaki disease	acute febrile mcls | acute febrile mucocutaneous lymph node syndrome (disorder) | acute febrile mucocutaneous lymph node syndrome [mcls] | acute febrile mucocutaneous lymph node syndrome nos (disorder) | kawasaki disease | kawasaki's disease | mlns | mucocutaneous lymph node syndrome	mucocutaneous lymph node syndrome	MFS	DVSDs	NO_ID	1	1
DOID:12721	multiple epiphyseal dysplasia		multiple epiphyseal dysplasia	MFS	DVSDs	NO_ID	1	1
DOID:9538	multiple myeloma		multiple myeloma	MFS	DVSDs	NO_ID	1	1
DOID:2377	multiple sclerosis	generalized multiple sclerosis (disorder) | insular sclerosis | multiple sclerosis | multiple sclerosis (disorder) | multiple sclerosis nos (disorder)	multiple sclerosis	MFS	DVSDs	NO_ID	1	1
DOID:4752	multiple system atrophy	multiple system atrophy (disorder) | shy-drager syndrome	multiple system atrophy	MFS	DVSDs	NO_ID	1	1
DOID:9884	muscular dystrophy		muscular dystrophy	MFS	DVSDs	NO_ID	1	1
DOID:437	myasthenia gravis	myasthenia gravis | myasthenia gravis (disorder) | myasthenia gravis nos (disorder) | myasthenia gravis with (acute) exacerbation | myasthenia gravis without (acute) exacerbation	myasthenia gravis	MFS	DVSDs	NO_ID	1	1
DOID:1564	fungal infectious disease	mycoses | mycosis	mycoses	MFS	DVSDs	NO_ID	1	1
DOID:4971	myelofibrosis	agnogenic myeloid metaplasia | aleukemic myelosis | bone marrow fibrosis | chronic idiopathic myelofibrosis | idiopathic bone marrow fibrosis | megakaryocytic myelosclerosis | myelofibrosis | myelofibrosis (disorder) | myelosclerosis | myelosclerosis, nos | primary myelofibrosis	myelofibrosis	MFS	DVSDs	NO_ID	1	1
DOID:8692	myeloid leukemia	leukemia myelogenous | myelogenous leukemia in remission | myeloid granulocytic leukemia | myeloid leukaemia | myeloid leukaemia (category) | myeloid leukemia | myeloid leukemia (disorder) | myeloid leukemia in remission (disorder) | myeloid leukemia nos (disorder) | myeloid leukemia, disease (disorder) | myeloid leukemia, disease [ambiguous] | myeloid leukemia, no icd-o subtype (morphologic abno…	myeloid leukemia	MFS	DVSDs	NO_ID	1	1
DOID:8552	chronic myeloid leukemia	chronic myelogenous leukemia, no icd-o subtype (morphologic abnormality) | chronic myeloid leukaemia | chronic myeloid leukemia in remission | chronic myeloid leukemia in remission (disorder) | chronic myeloid leukemia nos (disorder) | chronic myeloid leukemia without mention of remission | chronic myeloid leukemia, disease (disorder) | cml | cml - chronic myelogenous leukemia | cml in remission …	myeloid leukemia, chronic	MFS	DVSDs	NO_ID	1	1
DOID:4960	bone marrow cancer	bone marrow neoplasm | bone marrow tumor | malignant bone marrow tumor | malignant neoplasm of bone marrow | myeloid neoplasm (morphologic abnormality) | myeloproliferative disease | myeloproliferative disease nos | myeloproliferative disease, no icd-o subtype (morphologic abnormality) | myeloproliferative disease, nos | myeloproliferative disorder | myeloproliferative disorder (morphologic abnor…	myeloproliferative disease	MFS	DVSDs	NO_ID	1	1
DOID:4960	bone marrow cancer	bone marrow neoplasm | bone marrow tumor | malignant bone marrow tumor | malignant neoplasm of bone marrow | myeloid neoplasm (morphologic abnormality) | myeloproliferative disease | myeloproliferative disease nos | myeloproliferative disease, no icd-o subtype (morphologic abnormality) | myeloproliferative disease, nos | myeloproliferative disorder | myeloproliferative disorder (morphologic abnor…	myeloproliferative disorder	MFS	DVSDs	NO_ID	1	1
DOID:5844	myocardial infarction	attack - heart | heart attack | mi - myocardial infarction | myocardial infarct | myocardial infarction | myocardial infarction (disorder) | myocardial infarction nos | myocardial infarctions	myocardial infarct	MFS	DVSDs	NO_ID	1	1
DOID:5844	myocardial infarction	attack - heart | heart attack | mi - myocardial infarction | myocardial infarct | myocardial infarction | myocardial infarction (disorder) | myocardial infarction nos | myocardial infarctions	myocardial infarction	MFS	DVSDs	NO_ID	1	1
DOID:3394	ischemic heart disease	chronic myocardial ischaemia | myocardial ischemia	myocardial ischemia	MFS	DVSDs	NO_ID	1	1
DOID:423	myopathy		myopathy	MFS	DVSDs	NO_ID	1	1
DOID:11830	myopia	myopia (disorder) | near vision | near-sightedness	myopia	MFS	DVSDs	NO_ID	1	1
DOID:11722	myotonic dystrophy	dystrophia myotonica | steinert myotonic dystrophy syndrome (disorder) | steinert's disease	myotonic dystrophy	MFS	DVSDs	NO_ID	1	1
DOID:8986	narcolepsy	narcolepsy, without cataplexy | paroxysmal sleep	narcolepsy	MFS	DVSDs	NO_ID	1	1
DOID:9261	nasopharynx carcinoma	carcinoma of nasopharynx | malignant nasopharyngeal tumor | malignant neoplasm of anterior wall of nasopharynx | malignant neoplasm of anterior wall of nasopharynx nos (disorder) | malignant neoplasm of lateral wall of nasopharynx | malignant neoplasm of lateral wall of nasopharynx nos (disorder) | malignant neoplasm of nasopharyngeal wall (disorder) | malignant neoplasm of nasopharyngeal wall no…	nasopharyngeal carcinoma	MFS	DVSDs	NO_ID	1	1
DOID:3191	nemaline myopathy	nemaline body disease | nemaline myopathy (disorder)	nemaline myopathy	MFS	DVSDs	NO_ID	1	1
DOID:2383	neonatal jaundice		neonatal jaundice	MFS	DVSDs	NO_ID	1	1
DOID:5158	pleural neoplasm	neoplasm of pleura | pleural neoplasm | pleural tumor	neoplasm of pleura	MFS	DVSDs	NO_ID	1	1
DOID:2154	nephroblastoma	adult nephroblastoma | adult renal wilms' tumor | childhood renal wilms tumor | childhood renal wilms' cancer | renal wilms tumor | wilms' tumor	nephroblastoma	MFS	DVSDs	NO_ID	1	1
DOID:585	nephrolithiasis	calculus of kidney and ureter (disorder) | kidney stones | nephrolithiasis, calcium oxalate | stone - kidney/ureter | urolithiasis, calcium oxalate	nephrolithiasis	MFS	DVSDs	NO_ID	1	1
DOID:2527	nephrosis	nephrosis | nephrosis nos | nephrosis, nos	nephrosis	MFS	DVSDs	NO_ID	1	1
DOID:1184	nephrotic syndrome		nephrotic syndrome	MFS	DVSDs	NO_ID	1	1
DOID:769	neuroblastoma	(neuroblastoma nos) or (sympathicoblastoma) | neuroblastoma | neuroblastoma (morphologic abnormality) | neuroblastoma (schwannian stroma-poor) | neuroblastoma nos (morphologic abnormality)	neuroblastoma	MFS	DVSDs	NO_ID	1	1
DOID:11729	lyme disease	bannwarth syndrome (disorder) | bannworth's syndrome | lyme borreliosis | lyme disease | lyme disease (disorder) | lyme neuroborreliosis | neuroborreliosis | neurological lyme disease	neuroborreliosis	MFS	DVSDs	NO_ID	1	1
DOID:1289	neurodegenerative disease	degenerative disease | neurodegenerative disease	neurodegenerative disease	MFS	DVSDs	NO_ID	1	1
DOID:962	neurofibroma		neurofibroma	MFS	DVSDs	NO_ID	1	1
DOID:8712	neurofibromatosis	acoustic neurofibromatosis | central neurofibromatosis | neurofibromatosis 1 | neurofibromatosis type 1 | neurofibromatosis type 2 | neurofibromatosis type 4 | neurofibromatosis type iv | peripheral neurofibromatosis | recklinghausen's neurofibromatosis | type iv neurofibromatosis of riccardi | von reklinghausen disease	neurofibromatosis type 1	MFS	DVSDs	NO_ID	1	1
DOID:3512	neurofibrosarcoma	neurofibrosarcoma | neurosarcoma [obs]	neurofibrosarcoma	MFS	DVSDs	NO_ID	1	1
DOID:8869	neuromyelitis optica	neuromyelitis optica (disorder)	neuromyelitis optica	MFS	DVSDs	NO_ID	1	1
DOID:14503	neuronal ceroid-lipofuscinosis	hereditary ceroid lipofuscinosis | neuronal ceroid lipofuscinosis (disorder)	neuronal ceroid-lipofuscinosis	MFS	DVSDs	NO_ID	1	1
DOID:870	neuropathy		neuropathy	MFS	DVSDs	NO_ID	1	1
DOID:1227	neutropenia		neutropenia	MFS	DVSDs	NO_ID	1	1
DOID:0060060	non-hodgkin lymphoma		non-hodgkin lymphoma	MFS	DVSDs	NO_ID	1	1
DOID:9352	type 2 diabetes mellitus	niddm | non-insulin-dependent diabetes mellitus	non-insulin-dependent diabetes mellitus	MFS	DVSDs	NO_ID	1	1
DOID:3908	non-small cell lung carcinoma	non-small cell lung cancer (disorder) | nsclc	non-small cell lung carcinoma	MFS	DVSDs	NO_ID	1	1
DOID:3490	noonan syndrome	turner's phenotype, karyotype normal (disorder)	noonan syndrome	MFS	DVSDs	NO_ID	1	1
DOID:13544	low tension glaucoma	normal tension glaucoma	normal tension glaucoma	MFS	DVSDs	NO_ID	1	1
DOID:5411	lung oat cell carcinoma	oat cell carcinoma | oat cell carcinoma (morphologic abnormality) | poorly differentiated endocrine neoplasm | small cell neuroendocrine carcinoma	oat cell carcinoma	MFS	DVSDs	NO_ID	1	1
DOID:9970	obesity		obesity	MFS	DVSDs	NO_ID	1	1
DOID:10933	obsessive-compulsive disorder	anancastic neurosis | obsessive compulsive disorder	obsessive compulsive disorder	MFS	DVSDs	NO_ID	1	1
DOID:10933	obsessive-compulsive disorder	anancastic neurosis | obsessive compulsive disorder	obsessive-compulsive disorder	MFS	DVSDs	NO_ID	1	1
DOID:13343	ocular toxoplasmosis	chorioretinitis due to toxoplasmosis | conjunctivitis due to acquired toxoplasmosis (disorder) | conjunctivitis due to toxoplasmosis | ocular toxoplasmosis | ocular toxoplasmosis (disorder) | toxoplasma chorioretinitis | toxoplasma conjunctivitis | toxoplasmosis chorioretinitis (disorder)	ocular toxoplasmosis	MFS	DVSDs	NO_ID	1	1
DOID:0050632	oculocutaneous albinism		oculocutaneous albinism	MFS	DVSDs	NO_ID	1	1
DOID:3181	oligodendroglioma	oligodendroglial neoplasm | oligodendroglial tumor | oligodendroglioma | oligodendroglioma (morphologic abnormality) | oligodendroglioma nos (morphologic abnormality)	oligodendroglioma	MFS	DVSDs	NO_ID	1	1
DOID:14228	oligospermia	oligozoospermia (finding)	oligospermia	MFS	DVSDs	NO_ID	1	1
DOID:1210	optic neuritis		optic neuritis	MFS	DVSDs	NO_ID	1	1
DOID:14262	oral candidiasis	candidiasis of mouth | candidiasis of mouth (disorder) | oral moniliasis | thrush | thrush (disorder) | thrush, oral	oral candidiasis	MFS	DVSDs	NO_ID	1	1
DOID:9271	ornithine carbamoyltransferase deficiency	deficiency of citrulline phosphorylase | ornithine transcarbamylase deficiency	ornithine carbamoyltransferase deficiency	MFS	DVSDs	NO_ID	1	1
DOID:5408	paget's disease of bone	osseous paget's disease | osteitis deformans | paget's bone disease	osteitis deformans	MFS	DVSDs	NO_ID	1	1
DOID:1858	mccune albright syndrome	fibrous dysplasia of bone | fibrous dysplasia of bone (disorder) | osteitis fibrosa disseminata | polyostotic fibrous dysplasia	osteitis fibrosa disseminata	MFS	DVSDs	NO_ID	1	1
DOID:8398	osteoarthritis	degenerative arthritis | degenerative joint disease | hypertrophic arthritis | osteoarthrosis | osteoarthrosis and allied disorder	osteoarthritis	MFS	DVSDs	NO_ID	1	1
DOID:12347	osteogenesis imperfecta	brittle bone disease | fragilitas ossium | lobstein's syndrome | osteopsathyrosis | vrolik's disease	osteogenesis imperfecta	MFS	DVSDs	NO_ID	1	1
DOID:10159	osteonecrosis	avascular necrosis of bone | bone necrosis	osteonecrosis	MFS	DVSDs	NO_ID	1	1
DOID:11476	osteoporosis		osteoporosis	MFS	DVSDs	NO_ID	1	1
DOID:3347	osteosarcoma	bone tissue neoplasm | osteogenic sarcoma | osteoid sarcoma | osteosarcoma | osteosarcoma - disorder | osteosarcoma, no icd-o subtype (morphologic abnormality) | skeletal sarcoma	osteosarcoma	MFS	DVSDs	NO_ID	1	1
DOID:10754	otitis media	ear infection &/or otitis media nos | otitis media | otitis media (disorder) | otitis media nos | otitis media nos (disorder) | unspecified otitis media	otitis media	MFS	DVSDs	NO_ID	1	1
DOID:12185	otosclerosis		otosclerosis	MFS	DVSDs	NO_ID	1	1
DOID:2373	hereditary elliptocytosis	congenital elliptocytosis (disorder) | ovalocytosis	ovalocytosis	MFS	DVSDs	NO_ID	1	1
DOID:2394	ovarian cancer	malignant ovarian tumor | malignant tumor of ovary (disorder) | malignant tumour of ovary | neoplasm of ovary (disorder) | ovarian cancer | ovarian neoplasm | ovary cancer | ovary neoplasm | primary malignant neoplasm of ovary and other uterine adnexa (disorder) | primary ovarian cancer | tumor of the ovary	ovarian cancer	MFS	DVSDs	NO_ID	1	1
DOID:4001	ovarian carcinoma	ovarian carcinoma	ovarian carcinoma	MFS	DVSDs	NO_ID	1	1
DOID:2394	ovarian cancer	malignant ovarian tumor | malignant tumor of ovary (disorder) | malignant tumour of ovary | neoplasm of ovary (disorder) | ovarian cancer | ovarian neoplasm | ovary cancer | ovary neoplasm | primary malignant neoplasm of ovary and other uterine adnexa (disorder) | primary ovarian cancer | tumor of the ovary	ovarian neoplasm	MFS	DVSDs	NO_ID	1	1
DOID:3443	mammary paget's disease	paget cell neoplasm | paget's disease | paget's disease of the breast	paget's disease	MFS	DVSDs	NO_ID	1	1
DOID:9248	pallister-hall syndrome	pallister-hall syndrome (disorder)	pallister-hall syndrome	MFS	DVSDs	NO_ID	1	1
DOID:3390	palmoplantar keratosis	keratosis palmaris et plantaris | keratosis palmaris et plantaris (disorder) | palmoplantar keratoderma	palmoplantar keratosis	MFS	DVSDs	NO_ID	1	1
DOID:4074	pancreas adenocarcinoma	adenocarcinoma of the pancreas | pancreatic adenocarcinoma	pancreatic adenocarcinoma	MFS	DVSDs	NO_ID	1	1
DOID:1793	pancreatic cancer	ca body of pancreas | ca body of pancreas (disorder) | ca head of pancreas | ca tail of pancreas | ca tail of pancreas (disorder) | malignant neoplasm of body of pancreas | malignant neoplasm of head of pancreas | malignant neoplasm of tail of pancreas | malignant tumor of body of pancreas (disorder) | malignant tumor of tail of pancreas (disorder) | neoplasm of pancreas (disorder) | pancreas neo…	pancreatic cancer	MFS	DVSDs	NO_ID	1	1
DOID:1793	pancreatic cancer	ca body of pancreas | ca body of pancreas (disorder) | ca head of pancreas | ca tail of pancreas | ca tail of pancreas (disorder) | malignant neoplasm of body of pancreas | malignant neoplasm of head of pancreas | malignant neoplasm of tail of pancreas | malignant tumor of body of pancreas (disorder) | malignant tumor of tail of pancreas (disorder) | neoplasm of pancreas (disorder) | pancreas neo…	pancreatic neoplasm	MFS	DVSDs	NO_ID	1	1
DOID:4989	pancreatitis	pancreatitis | pancreatitis (disorder) | pancreatitis nos	pancreatitis	MFS	DVSDs	NO_ID	1	1
DOID:594	panic disorder	panic anxiety syndrome	panic disorder	MFS	DVSDs	NO_ID	1	1
DOID:3969	papillary thyroid carcinoma	papillary carcinoma of the thyroid gland | papillary carcinoma of thyroid | papillary thyroid carcinoma (disorder)	papillary thyroid carcinoma	MFS	DVSDs	NO_ID	1	1
DOID:14330	parkinson's disease	paralysis agitans | parkinson's disease | parkinson's disease (disorder) | parkinson's disease nos | parkinson's disease nos (disorder)	parkinson's disease	MFS	DVSDs	NO_ID	1	1
DOID:11665	patau syndrome	d1 trisomy | patau's syndrome | trisomy 13	patau syndrome	MFS	DVSDs	NO_ID	1	1
DOID:13832	patent ductus arteriosus	ductus arteriosus, patent | patent ductus arteriosus | patent ductus arteriosus (disorder) | patent ductus arteriosus - persisting type | patent ductus botalli	patent ductus arteriosus	MFS	DVSDs	NO_ID	1	1
DOID:13620	patent foramen ovale	atrial septal defect within oval fossa (disorder) | defect, patent or persistent, ostium secundum | foramen ovale patent | ostium secundum type atrial septal defect | ostium secundum type atrial septal defect (disorder) [ambiguous] | patent foramen ovale | patent foramen ovale (disorder) | persistent ostium secundum (disorder)	patent foramen ovale	MFS	DVSDs	NO_ID	1	1
DOID:12399	pathological gambling	compulsive gambling | pathological gambling	pathological gambling	MFS	DVSDs	NO_ID	1	1
DOID:3210	pelizaeus-merzbacher disease	leukodystrophy, sudanophilic | pelizaeus merzbacher brain sclerosis | pelizaeus-merzbacher disease (disorder)	pelizaeus-merzbacher disease	MFS	DVSDs	NO_ID	1	1
DOID:8457	pellagra	niacin deficiency | niacin-tryptophan deficiency | pellagra (disorder)	pellagra	MFS	DVSDs	NO_ID	1	1
DOID:1003	pelvic inflammatory disease	female pelvic inflammatory disease | inflammatory disease of female pelvic organs and/or tissues | pid	pelvic inflammatory disease	MFS	DVSDs	NO_ID	1	1
DOID:9182	pemphigus	pemphigus | pemphigus (disorder) | pemphigus nos | pemphigus nos (disorder)	pemphigus	MFS	DVSDs	NO_ID	1	1
DOID:3449	penis carcinoma	carcinoma of penis (disorder) | penile carcinoma	penile carcinoma	MFS	DVSDs	NO_ID	1	1
DOID:13976	peptic esophagitis	esophagitis (& [reflux]) or esophageal reflux | peptic esophagitis | peptic reflux disease (disorder) | reflux esophagitis | reflux oesophagitis	peptic esophagitis	MFS	DVSDs	NO_ID	1	1
DOID:3388	periodontal disease	disease of supporting structures of teeth, nos | periodontal disease | periodontal disease (disorder) | periodontium disorder	periodontal disease	MFS	DVSDs	NO_ID	1	1
DOID:824	periodontitis	chronic pericementitis | chronic pericementitis (disorder) | chronic periodontitis | chronic periodontitis (disorder) | chronic periodontitis nos (disorder) | periodontitis | periodontitis (disorder)	periodontitis	MFS	DVSDs	NO_ID	1	1
DOID:9997	peripartum cardiomyopathy	antepartum peripartum cardiomyopathy | postpartum peripartum cardiomyopathy	peripartum cardiomyopathy	MFS	DVSDs	NO_ID	1	1
DOID:0060053	peripheral neuropathy		peripheral neuropathy	MFS	DVSDs	NO_ID	1	1
DOID:341	peripheral vascular disease		peripheral vascular disease	MFS	DVSDs	NO_ID	1	1
DOID:13317	hyperinsulinemic hypoglycemia	islet cell hyperplasia | nesidioblastosis | persistent hyperinsulinemia hypoglycemia of infancy	persistent hyperinsulinemia hypoglycemia of infancy	MFS	DVSDs	NO_ID	1	1
DOID:3852	peutz-jeghers syndrome	colonic hamartomatous polyp | gastric peutz-jeghers polyp | peutz jeghers colon polyp | peutz jeghers polyp | peutz-jeghers polyp of small intestine | peutz-jeghers small bowel hamartoma	peutz-jeghers syndrome	MFS	DVSDs	NO_ID	1	1
DOID:8616	peyronie's disease	induratio penis plastica | induratio penis plastica (disorder) | peyronie disease | peyronie's fibromatosis	peyronie disease	MFS	DVSDs	NO_ID	1	1
DOID:0060119	pharynx cancer		pharynx cancer	MFS	DVSDs	NO_ID	1	1
DOID:9281	phenylketonuria	f?lling's disease | maternal phenylketonuria | phenylalaninemia | pku	phenylketonuria	MFS	DVSDs	NO_ID	1	1
DOID:9405	pituitary dwarfism	dwarfism: [pituitary] or [hypophyseal (& lorain-levi)] | hypopituitary dwarfism | lorain - levi dwarfism	pituitary dwarfism	MFS	DVSDs	NO_ID	1	1
DOID:9667	placental abruption	abruptio placentae	placental abruption	MFS	DVSDs	NO_ID	1	1
DOID:14067	plasmodium falciparum malaria	falciparum malaria | falciparum malaria (disorder) | falciparum malaria [malignant tertian] | malaria fever, subtertian | malignant tertian fever (finding) | plasmodium falciparum malaria, unspecified | plasmodium falciparum malaria, unspecified (disorder)	plasmodium falciparum malaria	MFS	DVSDs	NO_ID	1	1
DOID:106	pleural tuberculosis	pearly disease (disorder) | tuberculosis of pleura | tuberculosis of pleura (disorder) | tuberculosis of pleura (disorder) [ambiguous] | tuberculous pleurisy | tuberculous pleurisy in primary progressive tuberculosis | tuberculous pleurisy nos (disorder) | tuberculous pleurisy, unspecified examination | tuberculous pleuritis (disorder)	pleural tuberculosis	MFS	DVSDs	NO_ID	1	1
DOID:10316	pneumoconiosis	pneumoconioses | pneumoconiosis | pneumoconiosis (disorder) | pneumoconiosis nos | pneumoconiosis nos (disorder) | pneumoconiosis, unspecified	pneumoconiosis	MFS	DVSDs	NO_ID	1	1
DOID:552	pneumonia	acute pneumonia | pneumonitis	pneumonia	MFS	DVSDs	NO_ID	1	1
DOID:0050138	podoconiosis		podoconiosis	MFS	DVSDs	NO_ID	1	1
DOID:1173	polycystic liver disease	(congenital cystic liver disease) or (congenital hepatic cyst) | congenital cystic disease of liver | congenital cystic disease of liver (disorder) | congenital cystic liver disease (disorder) | congenital cystic liver disease nos (disorder) | fibrocystic disease of liver | fibrocystic liver disease	polycystic liver disease	MFS	DVSDs	NO_ID	1	1
DOID:11612	polycystic ovary syndrome	multicystic ovaries | pcos | polycystic ovarian disease | polycystic ovaries | polycystic ovaries (disorder) | polycystic ovary | polycystic ovary syndrome | stein-leventhal synd. | stein-leventhal syndrome	polycystic ovary syndrome	MFS	DVSDs	NO_ID	1	1
DOID:13268	porphyria	disorder of porphyrin and hem metabolism | disorder of porphyrin metabolism | disorder of porphyrin metabolism (disorder) | hematoporphyria | porphyria | porphyria (disorder) | porphyria nos (disorder) | porphyrinopathy (disorder)	porphyria	MFS	DVSDs	NO_ID	1	1
DOID:11695	portal vein thrombosis		portal vein thrombosis	MFS	DVSDs	NO_ID	1	1
DOID:2055	post-traumatic stress disorder	post-traumatic stress disorder | traumatic neurosis	post-traumatic stress disorder	MFS	DVSDs	NO_ID	1	1
DOID:11716	prediabetes syndrome	prediabetes | prediabetic state	prediabetes syndrome	MFS	DVSDs	NO_ID	1	1
DOID:10591	pre-eclampsia	gestational hypertension | gestational hypertension (disorder) | hypertension induced by pregnancy | hypertension of preg. | hypertension of pregnancy nos | hypertension of pregnancy nos (disorder) | pre-eclampsia (disorder) | pre-eclampsia nos | pre-eclampsia nos (disorder) | pre-eclamptic nos | pre-eclamptic toxaemia | preeclampsia | preeclampsia/eclampsia | pregnancy associated hypertension | …	preeclampsia	MFS	DVSDs	NO_ID	1	1
DOID:10591	pre-eclampsia	gestational hypertension | gestational hypertension (disorder) | hypertension induced by pregnancy | hypertension of preg. | hypertension of pregnancy nos | hypertension of pregnancy nos (disorder) | pre-eclampsia (disorder) | pre-eclampsia nos | pre-eclampsia nos (disorder) | pre-eclamptic nos | pre-eclamptic toxaemia | preeclampsia | preeclampsia/eclampsia | pregnancy associated hypertension | …	pre-eclampsia	MFS	DVSDs	NO_ID	1	1
DOID:13709	premature ejaculation		premature ejaculation	MFS	DVSDs	NO_ID	1	1
DOID:5426	premature ovarian failure	premature ovarian failure | premature ovarian failure (disorder)	premature ovarian failure	MFS	DVSDs	NO_ID	1	1
DOID:11638	presbyopia	presbyopia (disorder)	presbyopia	MFS	DVSDs	NO_ID	1	1
DOID:12236	primary biliary cirrhosis	biliary cirrhosis | biliary cirrhosis (disorder) | biliary cirrhosis nos (disorder) | chronic non-suppurative destructive cholangitis | chronic nonsuppurative destructive cholangitis | cirrhosis, cholestatic | primary biliary cirrhosis | primary biliary cirrhosis (disorder)	primary biliary cirrhosis	MFS	DVSDs	NO_ID	1	1
DOID:2977	primary hyperoxaluria	hyperoxaluria | primary hyperoxaluria | primary hyperoxaluria (disorder)	primary hyperoxaluria	MFS	DVSDs	NO_ID	1	1
DOID:11202	primary hyperparathyroidism	familial benign hypercalcemia (disorder) | familial primary hyperparathyroidism | primary hyperparathyroidism (disorder)	primary hyperparathyroidism	MFS	DVSDs	NO_ID	1	1
DOID:1070	primary open angle glaucoma	chronic simple glaucoma | primary open angle glaucoma | primary open-angle glaucoma	primary open-angle glaucoma	MFS	DVSDs	NO_ID	1	1
DOID:678	progressive supranuclear palsy	progressive supranuclear ophthalmoplegia | progressive supranuclear ophthalmoplegia (disorder) | progressive supranuclear palsy	progressive supranuclear palsy	MFS	DVSDs	NO_ID	1	1
DOID:13207	proliferative diabetic retinopathy	pdr	proliferative diabetic retinopathy	MFS	DVSDs	NO_ID	1	1
DOID:14701	propionic acidemia	glycinemia, ketotic | ketotic glycinemia | ketotic hyperglycinemia | ketotic ii glycinemia | propionic aciduria | propionyl-coa carboxylase deficiency	propionyl-coa carboxylase deficiency	MFS	DVSDs	NO_ID	1	1
DOID:10283	prostate cancer	malignant tumor of prostate (disorder) | malignant tumor of the prostate | neoplasm of prostate (disorder) | ngp - new growth of prostate | prostate neoplasm | prostatic cancer | prostatic neoplasm | tumor of the prostate	prostate cancer	MFS	DVSDs	NO_ID	1	1
DOID:10286	prostate carcinoma	cancer of prostate | carcinoma of prostate | carcinoma of prostate (disorder)	prostate carcinoma	MFS	DVSDs	NO_ID	1	1
DOID:10283	prostate cancer	malignant tumor of prostate (disorder) | malignant tumor of the prostate | neoplasm of prostate (disorder) | ngp - new growth of prostate | prostate neoplasm | prostatic cancer | prostatic neoplasm | tumor of the prostate	prostatic cancer	MFS	DVSDs	NO_ID	1	1
DOID:576	proteinuria	proteinuria | proteinuria (context-dependent category) | proteinuria (finding) | proteinuria nos | proteinuria nos (context-dependent category)	proteinuria	MFS	DVSDs	NO_ID	1	1
DOID:4346	variegate porphyria	protocoproporphyria | protoporphyrinogen oxidase deficiency | variegate porphyria (disorder)	protoporphyrinogen oxidase deficiency	MFS	DVSDs	NO_ID	1	1
DOID:13641	exfoliation syndrome	pseudoexfoliation glaucoma | pseudoexfoliation glaucoma (disorder) | pseudoexfoliation syndrome	pseudoexfoliation syndrome	MFS	DVSDs	NO_ID	1	1
DOID:3765	pseudohermaphroditism	indeterminate sex and pseudohermaphroditism | indeterminate sex and pseudohermaphroditism (disorder) | indeterminate sex or pseudohermaphroditism nos (disorder) | pseudohermaphroditism | pseudohermaphroditism (disorder)	pseudohermaphroditism	MFS	DVSDs	NO_ID	1	1
DOID:2738	pseudoxanthoma elasticum	pseudoxanthoma elasticum | pseudoxanthoma elasticum (disorder) | pseudoxanthoma elasticum (disorder) [ambiguous] | pseudoxanthoma elasticum [ambiguous]	pseudoxanthoma elasticum	MFS	DVSDs	NO_ID	1	1
DOID:8893	psoriasis		psoriasis	MFS	DVSDs	NO_ID	1	1
DOID:9008	psoriatic arthritis	arthritis psoriatica | arthropathic psoriasis | psoriatic arthropathy	psoriatic arthritis	MFS	DVSDs	NO_ID	1	1
DOID:9008	psoriatic arthritis	arthritis psoriatica | arthropathic psoriasis | psoriatic arthropathy	psoriatic arthropathy	MFS	DVSDs	NO_ID	1	1
DOID:9477	pulmonary embolism	pulmonary artery embolism	pulmonary embolism	MFS	DVSDs	NO_ID	1	1
DOID:3770	pulmonary fibrosis	fibrosis of lung (disorder) | lung: [cirrhosis of] or [postinflammatory pulmonary fibrosis] | pulmonary fibrosis	pulmonary fibrosis	MFS	DVSDs	NO_ID	1	1
DOID:13406	pulmonary sarcoidosis	lung sarcoidosis | pulmonary sarcoidosis | pulmonary sarcoidosis (disorder)	pulmonary sarcoidosis	MFS	DVSDs	NO_ID	1	1
DOID:14117	group a hyperlipidemia	hyperlipidemia, group a (disorder) | ldl hyperlipoproteinemia | pure hypercholesterolaemia | pure hypercholesterolemia | pure hypercholesterolemia (disorder) | pure hypercholesterolemia nos (disorder)	pure hypercholesterolaemia	MFS	DVSDs	NO_ID	1	1
DOID:5813	purine nucleoside phosphorylase deficiency	deficiency of inosine phosphorylase | pnp deficiency | purine nucleoside phosphorylase deficiency | purine-nucleoside phosphorylase deficiency	purine nucleoside phosphorylase deficiency	MFS	DVSDs	NO_ID	1	1
DOID:5813	purine nucleoside phosphorylase deficiency	deficiency of inosine phosphorylase | pnp deficiency | purine nucleoside phosphorylase deficiency | purine-nucleoside phosphorylase deficiency	purine-nucleoside phosphorylase deficiency	MFS	DVSDs	NO_ID	1	1
DOID:3649	pyruvate decarboxylase deficiency	deficiency of pyruvic dehydrogenase | pyruvate dehydrogenase complex deficiency disease | pyruvate dehydrogenase deficiency	pyruvate decarboxylase deficiency	MFS	DVSDs	NO_ID	1	1
DOID:3649	pyruvate decarboxylase deficiency	deficiency of pyruvic dehydrogenase | pyruvate dehydrogenase complex deficiency disease | pyruvate dehydrogenase deficiency	pyruvate dehydrogenase deficiency	MFS	DVSDs	NO_ID	1	1
DOID:13976	peptic esophagitis	esophagitis (& [reflux]) or esophageal reflux | peptic esophagitis | peptic reflux disease (disorder) | reflux esophagitis | reflux oesophagitis	reflux esophagitis	MFS	DVSDs	NO_ID	1	1
DOID:9835	refractive error	disorder of refraction | eye refraction disorder	refractive error	MFS	DVSDs	NO_ID	1	1
DOID:263	kidney cancer	malignant neoplasm of kidney except pelvis | malignant tumour of kidney | renal cancer	renal cancer	MFS	DVSDs	NO_ID	1	1
DOID:4450	renal cell carcinoma	adenocarcinoma of kidney | hypernephroma (disorder) | rcc | renal cell carcinoma (morphologic abnormality) | renal cell carcinoma, stage unspecified	renal cell carcinoma	MFS	DVSDs	NO_ID	1	1
DOID:1073	renal hypertension		renal hypertension	MFS	DVSDs	NO_ID	1	1
DOID:10007	respiratory syncytial virus bronchiolitis	acute bronchiolitis due to rsv | capillary pneumonia | viral bronchiolitis	respiratory syncytial virus bronchiolitis	MFS	DVSDs	NO_ID	1	1
DOID:0050425	restless legs syndrome		restless legs syndrome	MFS	DVSDs	NO_ID	1	1
DOID:10584	retinitis pigmentosa	retinitis pigmentosa | retinitis pigmentosa (disorder) | retinitis pigmentosa-1 | rp	retinitis pigmentosa	MFS	DVSDs	NO_ID	1	1
DOID:1206	rett syndrome	cerebroatrophic hyperammonemia | rett's disorder	rett syndrome	MFS	DVSDs	NO_ID	1	1
DOID:55	rheumatic aortic valve insufficiency	rheumatic aortic insufficiency | rheumatic aortic regurgitation | rheumatic aortic regurgitation (disorder) | rheumatic aortic valve regurgitation	rheumatic aortic insufficiency	MFS	DVSDs	NO_ID	1	1
DOID:9814	rheumatic heart disease	rheumatic carditis	rheumatic heart disease	MFS	DVSDs	NO_ID	1	1
DOID:4256	rheumatism		rheumatism	MFS	DVSDs	NO_ID	1	1
DOID:7148	rheumatoid arthritis	arthritis or polyarthritis, rheumatic | atrophic arthritis	rheumatoid arthritis	MFS	DVSDs	NO_ID	1	1
DOID:4483	rhinitis	rhinitis | rhinitis (disorder) | rhinitis, nos | runny nose	rhinitis	MFS	DVSDs	NO_ID	1	1
DOID:10609	rickets	active rickets | rickets, active | vitamin d-dependent rickets	rickets	MFS	DVSDs	NO_ID	1	1
DOID:13677	sapho syndrome	synovitis, acne, pustulosis palmaris, hyperostosis, osteomyelitis syndrome	sapho syndrome	MFS	DVSDs	NO_ID	1	1
DOID:11335	sarcoidosis	boeck sarcoid, any site | lymphogranulomatosis	sarcoidosis	MFS	DVSDs	NO_ID	1	1
DOID:1115	sarcoma	connective and soft tissue neoplasm | tumor of soft tissue and skeleton	sarcoma	MFS	DVSDs	NO_ID	1	1
DOID:2945	severe acute respiratory syndrome	sars | sars-cov infection	sars	MFS	DVSDs	NO_ID	1	1
DOID:1395	schistosomiasis		schistosomiasis	MFS	DVSDs	NO_ID	1	1
DOID:5419	schizophrenia	schizophrenia-1	schizophrenia	MFS	DVSDs	NO_ID	1	1
DOID:627	severe combined immunodeficiency	combined t and b cell inborn immunodeficiency | scid | severe combined immunodeficiency | severe combined immunodeficiency disease (disorder)	scid	MFS	DVSDs	NO_ID	1	1
DOID:0060167	seasonal affective disorder	winter depression	seasonal affective disorder	MFS	DVSDs	NO_ID	1	1
DOID:13548	secondary parkinson disease	disorder presenting primarily with parkinsonism | secondary parkinsonism | secondary parkinsonism (disorder) | secondary parkinsonism (disorder) [ambiguous] | secondary parkinsonism, unspecified | secondary parkinsonism, unspecified (disorder) | symptomatic parkinsonism (disorder)	secondary parkinson disease	MFS	DVSDs	NO_ID	1	1
DOID:0050577	sensenbrenner syndrome	cranioectodermal dysplasia | levin syndrome	sensenbrenner syndrome	MFS	DVSDs	NO_ID	1	1
DOID:10003	sensorineural hearing loss	central hearing loss | high frequency deafness | high frequency hearing loss | high-frequency hearing loss | perceptive deafness [diagnos] | perceptive hearing loss | perceptive hearing loss or deafness | sensorineural deafness | sensorineural hearing loss | sensory hearing loss	sensorineural hearing loss	MFS	DVSDs	NO_ID	1	1
DOID:10605	short bowel syndrome	acquired short bowel syndrome | short bowel syndrome | short bowel syndrome (disorder) | short gut syndrome	short bowel syndrome	MFS	DVSDs	NO_ID	1	1
DOID:13884	sick sinus syndrome		sick sinus syndrome	MFS	DVSDs	NO_ID	1	1
DOID:10923	sickle cell anemia	hb sc disease | hb-s/hb-c disease | hb-ss disease without crisis | hemoglobin s disease without crisis (disorder) | hemoglobin sc disease | sickle-cell/hb-c disease without crisis	sickle cell anemia	MFS	DVSDs	NO_ID	1	1
DOID:8955	sideroblastic anemia	anemia sideroblastic | anemia, hypochromic with iron loading | sideroblastic anaemia | sideroblastic anemia | sideroblastic anemia (disorder) | sideroblastic anemia nos (disorder)	sideroblastic anemia	MFS	DVSDs	NO_ID	1	1
DOID:10325	silicosis	pneumoconiosis due to other silica or silicates | pneumoconiosis due to silica (disorder) | pneumoconiosis due to silicates (disorder) | silica pneumoconiosis nos (disorder) | silicosis | silicotic fibrosis of lung | silicotuberculosis | silicotuberculosis (disorder)	silicosis	MFS	DVSDs	NO_ID	1	1
DOID:12894	sjogren's syndrome	sicca syndrome | xerodermosteosis	sjogren's syndrome	MFS	DVSDs	NO_ID	1	1
DOID:4159	skin cancer	ca - skin cancer | cancer of skin | malignant neoplasm of skin | malignant neoplasm of skin (disorder) | malignant neoplasm of skin nos (disorder) | malignant neoplasm of skin, unspecified (disorder) | melanoma and non-melanoma skin cancer | skin cancer	skin cancer	MFS	DVSDs	NO_ID	1	1
DOID:5409	lung small cell carcinoma	oat cell carcinoma of lung (disorder) | sclc | small cell carcinoma of lung | small cell carcinoma of lung (disorder) | small cell neuroendocrine carcinoma of lung	small cell carcinoma of lung	MFS	DVSDs	NO_ID	1	1
DOID:12377	spinal muscular atrophy		spinal muscular atrophy	MFS	DVSDs	NO_ID	1	1
DOID:6725	spinal stenosis	cervical spinal stenosis | lumbar spinal stenosis | spinal stenosis of lumbar region	spinal stenosis	MFS	DVSDs	NO_ID	1	1
DOID:1441	spinocerebellar ataxia	spinocerebellar ataxia (disorder)	spinocerebellar ataxia	MFS	DVSDs	NO_ID	1	1
DOID:722	spontaneous abortion	miscarriage	spontaneous abortion	MFS	DVSDs	NO_ID	1	1
DOID:1749	squamous cell carcinoma	epidermoid carcinoma | malignant squamous cell tumor | squamous carcinoma | squamous cell cancer | squamous cell carcinoma (disorder) | squamous cell carcinoma (morphologic abnormality) | squamous cell carcinoma nos (morphologic abnormality) | squamous cell epithelioma	squamous cell carcinoma	MFS	DVSDs	NO_ID	1	1
DOID:5520	head and neck squamous cell carcinoma	carcinoma of the head and neck | squamous cell carcinoma of head and neck | squamous cell carcinoma of the head and neck	squamous cell carcinoma of the head and neck	MFS	DVSDs	NO_ID	1	1
DOID:0050426	stevens-johnson syndrome		stevens-johnson syndrome	MFS	DVSDs	NO_ID	1	1
DOID:10534	stomach cancer	ca body - stomach | ca body - stomach (disorder) | ca greater curvature - stomach (disorder) | ca greater curvature of stomach | ca lesser curvature - stomach (disorder) | ca lesser curvature of stomach | gastric neoplasm | malignant neoplasm of body of stomach | malignant neoplasm of greater curvature of stomach, nos | malignant neoplasm of greater curvature of stomach, unspecified | malignant n…	stomach cancer	MFS	DVSDs	NO_ID	1	1
DOID:3455	cerebrovascular accident	cerebrovascular accident (disorder) | cerebrovascular accident (disorder) [ambiguous] | cva (cerebral vascular accident) | cva - cerebrovascular accident unspecified | stroke	stroke	MFS	DVSDs	NO_ID	1	1
DOID:8970	subacute sclerosing panencephalitis	immunosuppressive measles encephalitis | subacute sclerosing leukoencephalopathy | subacute sclerosing panencephalitis | subacute sclerosing panencephalitis (disorder) | subacute sclerosing panencephalitis (disorder) [ambiguous] | van bogaert's sclerosing leukoencephalitis | van bogaert's sclerosing leukoencephalitis (disorder)	subacute sclerosing panencephalitis	MFS	DVSDs	NO_ID	1	1
DOID:302	substance abuse		substance abuse	MFS	DVSDs	NO_ID	1	1
DOID:9973	substance dependence		substance dependence	MFS	DVSDs	NO_ID	1	1
DOID:225	syndrome	syndrome | syndrome, nos	syndrome	MFS	DVSDs	NO_ID	1	1
DOID:9074	systemic lupus erythematosus	disseminated lupus erythematosus | lupus erythematosus, systemic | sle - lupus erythematosus, systemic	systemic lupus erythematosus	MFS	DVSDs	NO_ID	1	1
DOID:418	systemic scleroderma	progressive systemic sclerosis | pss (progressive systemic sclerosis) | scleroderma | scleroderma (& [systemic sclerosis]) | scleroderma syndrome | systemic sclerosis	systemic scleroderma	MFS	DVSDs	NO_ID	1	1
DOID:418	systemic scleroderma	progressive systemic sclerosis | pss (progressive systemic sclerosis) | scleroderma | scleroderma (& [systemic sclerosis]) | scleroderma syndrome | systemic sclerosis	systemic sclerosis	MFS	DVSDs	NO_ID	1	1
DOID:2508	takayasu's arteritis	(aortic arch arteritis) or (takayasu's disease[& pulseless]) | aortic arch arteritis | aortic arch syndrome | idiopathic aortitis (disorder) | takayasu's disease	takayasu's arteritis	MFS	DVSDs	NO_ID	1	1
DOID:13375	temporal arteritis	giant cell arteritis | giant cell arteritis (disorder) | giant cell arteritis nos (disorder) | horton's disease | temporal arteritis (disorder)	temporal arteritis	MFS	DVSDs	NO_ID	1	1
DOID:3328	temporal lobe epilepsy	epilepsy, temporal lobe | temporal lobe epilepsy | temporal lobe epilepsy (disorder) | temporal lobe epilepsy (disorder) [ambiguous]	temporal lobe epilepsy	MFS	DVSDs	NO_ID	1	1
DOID:2998	testicular cancer	neoplasm of testis (disorder) | testicular tumor | testicular tumor (disorder) | testis cancer | testis neoplasm	testicular cancer	MFS	DVSDs	NO_ID	1	1
DOID:5557	testicular germ cell cancer	germ cell tumor of testis | testicular germ cell neoplasm	testicular germ cell cancer	MFS	DVSDs	NO_ID	1	1
DOID:6419	tetralogy of fallot	tetralogy of fallot | tetralogy of fallot (disorder) | tetralogy of fallot nos (disorder) | tetralogy of fallot, unspecified | tetralogy of fallot, unspecified (disorder) | ventricular septal defect with pulmonary stenosis or atresia, dextraposition of aorta, and hypertrophy of right ventricle	tetralogy of fallot	MFS	DVSDs	NO_ID	1	1
DOID:10241	thalassemia	sickle-cell thalassemia with crisis | sickle-cell thalassemia without crisis | thalassemia hb-s disease with crisis | thalassemia hb-s disease without crisis	thalassemia	MFS	DVSDs	NO_ID	1	1
DOID:1588	thrombocytopenia	platelet count below reference range	thrombocytopenia	MFS	DVSDs	NO_ID	1	1
DOID:2452	thrombophilia	hypercoagulability state (finding) | thrombophilia (disorder)	thrombophilia	MFS	DVSDs	NO_ID	1	1
DOID:10772	thrombotic thrombocytopenic purpura	moschcowitz's syndrome | thrombotic microangiopathy | thrombotic microangiopathy (disorder) | thrombotic microangiopathy nos (disorder) | thrombotic thrombocytopenic purpura | thrombotic thrombocytopenic purpura (disorder) | thrombotic thrombocytopenic purpura [ambiguous] | ttp - thrombotic thrombocytopenic purpura	thrombotic thrombocytopenic purpura	MFS	DVSDs	NO_ID	1	1
DOID:1781	thyroid cancer	malignant neoplasm of thyroid gland | malignant tumour of thyroid gland | neoplasm of thyroid gland | thyroid cancer | thyroid gland neoplasm | thyroid neoplasm	thyroid cancer	MFS	DVSDs	NO_ID	1	1
DOID:1781	thyroid cancer	malignant neoplasm of thyroid gland | malignant tumour of thyroid gland | neoplasm of thyroid gland | thyroid cancer | thyroid gland neoplasm | thyroid neoplasm	thyroid neoplasm	MFS	DVSDs	NO_ID	1	1
DOID:2769	tic disorder		tic disorder	MFS	DVSDs	NO_ID	1	1
DOID:0050175	tick-borne encephalitis	central european encephalitis | far eastern tbe | russian spring-summer encephalitis | siberian tick-borne encephalitis | taiga encephalitis | west-siberian encephalitis | western european tick-borne encephalitis	tick-borne encephalitis	MFS	DVSDs	NO_ID	1	1
DOID:224	transient cerebral ischemia	tia | tia - transient ischaemic attack | transient cerebral ischaemia | transient cerebral ischaemia nos | transient cerebral ischemia (disorder) [ambiguous] | transient ischemic attack | transient ischemic attacks (disorder)	transient ischemic attack	MFS	DVSDs	NO_ID	1	1
DOID:10919	transsexualism		transsexualism	MFS	DVSDs	NO_ID	1	1
DOID:12098	trigeminal neuralgia	trifacial neuralgia | trifocal neuralgia | trigeminal neuralgia | trigeminal neuralgia (disorder) | trigeminal neuralgia [no drugs here] (disorder) | trigeminal neuralgia nos (disorder)	trigeminal neuralgia	MFS	DVSDs	NO_ID	1	1
DOID:321	tropical spastic paraparesis	htlv-associated myelopathy | tropical spastic paralysis | tropical spastic paraplegia	tropical spastic paraparesis	MFS	DVSDs	NO_ID	1	1
DOID:399	tuberculosis	tuberculoma | tuberculoma (finding) | tuberculosis of mother, with delivery | tuberculosis pregnancy | tuberculosis, antepartum | tuberculosis, postpartum | tuberculous abscess	tuberculosis	MFS	DVSDs	NO_ID	1	1
DOID:9795	tuberculous meningitis	meningeal tuberculosis | tuberculoma of meninges	tuberculous meningitis	MFS	DVSDs	NO_ID	1	1
DOID:13258	typhoid fever	fever: [typhoid] or [enteric] | typhoid | typhoid fever | typhoid fever (disorder) | typhoid infection	typhoid fever	MFS	DVSDs	NO_ID	1	1
DOID:8577	ulcerative colitis	left-sided ulcerative colitis	ulcerative colitis	MFS	DVSDs	NO_ID	1	1
DOID:8805	intermediate coronary syndrome	(angina: [crescendo] or [unstable] or [at rest]) or (preinfarction syndrome) or (impending infarction) | angina at rest | anginal chest pain at rest | impending infarction (disorder) | preinfarction angina | preinfarction angina (disorder) | unstable angina | worsening angina	unstable angina	MFS	DVSDs	NO_ID	1	1
DOID:4676	uremia	uremia | uremia (disorder) | uremia nos | uremia of renal origin	uremia	MFS	DVSDs	NO_ID	1	1
DOID:11054	urinary bladder cancer	bladder cancer | tumor of the bladder	urinary bladder cancer	MFS	DVSDs	NO_ID	1	1
DOID:1555	urticaria		urticaria	MFS	DVSDs	NO_ID	1	1
DOID:0050439	usher syndrome		usher syndrome	MFS	DVSDs	NO_ID	1	1
DOID:363	uterine cancer	ca - cancer of uterus | ca uterus nos | malignant neoplasm of uterus (disorder) | malignant neoplasm of uterus, nos | malignant neoplasm of uterus, part unspecified | malignant neoplasm of uterus, part unspecified (disorder) | malignant uterine tumor | neoplasm of uterus (disorder) | tumour of uterus | uterine cancer | uterine tumor | uterus neoplasm	uterine cancer	MFS	DVSDs	NO_ID	1	1
DOID:8725	vascular dementia	multi infarct dementia | multifocal dementia	vascular dementia	MFS	DVSDs	NO_ID	1	1
DOID:178	vascular disease	arterial disease | arteriopathy | internal elastic lamina	vascular disease	MFS	DVSDs	NO_ID	1	1
DOID:9620	vesicoureteral reflux	vesico-ureteral reflux	vesicoureteral reflux	MFS	DVSDs	NO_ID	1	1
DOID:9620	vesicoureteral reflux	vesico-ureteral reflux	vesico-ureteral reflux	MFS	DVSDs	NO_ID	1	1
DOID:934	viral infectious disease	arbovirus infectious disease | arthropod-borne viruses | viral disease | viral disease (disorder) | viral infection | viral infection nos | viral infection nos (disorder) | viral infection, unspecified (disorder) | viral: [infection nos] or [illness] | virus infection	viral infection	MFS	DVSDs	NO_ID	1	1
DOID:287	vision disorder	visual disorder	visual disorder	MFS	DVSDs	NO_ID	1	1
DOID:8459	vitamin b 12 deficiency	cobalamin deficiency (disorder) | deficiency of vitamin b>12< (disorder) | vitamin b 12 deficiency | vitamin b12 deficiency	vitamin b12 deficiency	MFS	DVSDs	NO_ID	1	1
DOID:10574	vitamin d deficiency	avitaminosis d | avitaminosis d nos (disorder) | deficiency of vitamin d (disorder) | unspecified vitamin d deficiency | vitamin d deficiency | vitamin d deficiency (disorder)	vitamin d deficiency	MFS	DVSDs	NO_ID	1	1
DOID:12306	vitiligo	vitiligo | vitiligo (disorder)	vitiligo	MFS	DVSDs	NO_ID	1	1
DOID:14175	von hippel-lindau disease	hippel lindau syndrome | von hippel-lindau syndrome | von hippel-lindau syndrome (disorder) | von hippel-lindau syndrome (vhl)	von hippel-lindau syndrome	MFS	DVSDs	NO_ID	1	1
DOID:1294	vulva carcinoma	carcinoma of vulva | vulvar carcinoma	vulvar carcinoma	MFS	DVSDs	NO_ID	1	1
DOID:9258	waardenburg's syndrome	van der hoeve halbertsona waardenburg syndrome | waardenburg syndrome | waardenburg, types i and/or ii	waardenburg's syndrome	MFS	DVSDs	NO_ID	1	1
DOID:12132	wegener's granulomatosis	granulomatosis - wegener's | necrotizing respiratory granulomatosis | wegener's granulomatosis | wegener's granulomatosis (disorder) | wegener's granulomatosis (disorder) [ambiguous] | wegener's syndrome (disorder)	wegener's granulomatosis	MFS	DVSDs	NO_ID	1	1
DOID:2297	leptospirosis	fort bragg fever | leptospiral or spirochetal jaundice | leptospirosis icterohaemorrhagica | leptospirosis icterohemorrhagica | leptospirosis icterohemorrhagica (disorder) | nanukayami fever | rat catcher's yellows | spirochetal jaundice | weil's disease | weil's disease (disorder)	weil's disease	MFS	DVSDs	NO_ID	1	1
DOID:8924	autoimmune thrombocytopenic purpura	autoimmune thrombocytopenic purpura | ideopath thrombocytopenic pur | idiopathic purpura | idiopathic thrombocytopenic purpura | immune thrombocytopenic purpura (disorder) | primary thrombocytopenic purpura | werlhof's disease	werlhof's disease	MFS	DVSDs	NO_ID	1	1
DOID:893	wilson disease	cerebral pseudosclerosis (disorder) | hepatolenticular degeneration | westphal pseudosclerosis | westphal-strumpell syndrome (disorder) | wilson's disease | wilson's disease (disorder) | wilson's disease * (disorder)	wilson disease	MFS	DVSDs	NO_ID	1	1
DOID:0050427	xeroderma pigmentosum		xeroderma pigmentosum	MFS	DVSDs	NO_ID	1	1
DOID:3491	turner's syndrome	bonnevie-ullrich syndrome | bonnevie-ullrich syndrome nos | bonnevie-ullrich syndrome nos (disorder) | gonadal dysgenesis - turner | karyotype 45, x | monosomy x | monosomy x syndrome | turner syndrome (disorder) | turner's syndrome nos | turner's syndrome nos (disorder) | xo syndrome	xo syndrome	MFS	DVSDs	NO_ID	1	1

## Sheet: RCA results after check
DOID	Disease_name_in_DO	Disease_synonymous_in_DO	Disease_name_in_DVSDs	Mapping_type	Score_1	Score_2
DOID:225	syndrome	syndrome|syndrome, NOS	3mc syndrome 1	RCA	1	1
DOID:225	syndrome	syndrome|syndrome, NOS	3mc syndrome 2	RCA	1	1
DOID:225	syndrome	syndrome|syndrome, NOS	3-methylglutaconic aciduria with deafness, encephalopathy, and leigh-like syndrome	RCA	1	1
DOID:936	brain disease	syndrome|syndrome, NOS|encephalopathy	3-methylglutaconic aciduria with deafness, encephalopathy, and leigh-like syndrome	RCA	1	1
DOID:225	syndrome	syndrome|syndrome, NOS	3-methylglutaconic aciduria with deafness, encephalopathy, and leigh-like syndrome	RCA	1	1
DOID:1205	hypersensitivity reaction type I disease	hypersensitivity|allergy	abacavir hypersensitivity, susceptibility to	RCA	1	1
DOID:3627	aortic aneurysm	abdominal aortic aneurysm|abdominal Aortic Aneurysm|AORTIC ANEURYSM, FAMILIAL ABDOMINAL 1|abdominal aortic aneurysm (disorder)|	abdominal aortic aneurysm, without mention of rupture	RCA	1	1
DOID:7693	abdominal aortic aneurysm	abdominal aortic aneurysm|abdominal Aortic Aneurysm|AORTIC ANEURYSM, FAMILIAL ABDOMINAL 1|abdominal aortic aneurysm (disorder)	abdominal aortic aneurysm, without mention of rupture	RCA	1	1
DOID:9667	placental abruption	abruptio placentae	abruptio placentae, susceptibility to	RCA	1	1
DOID:225	syndrome	syndrome|syndrome, NOS	abruzzo-erickson syndrome	RCA	1	1
DOID:10241	thalassemia	Alpha thalassaemia|Hemoglobin H disease|Sickle-cell thalassemia without crisis|thalassemia Hb-S disease without crisis|thalassemia Hb-S disease with crisis|Sickle-cell thalassemia with crisis	acquired alpha thalassemia	RCA	1	1
DOID:1099	alpha thalassemia	Alpha thalassaemia|Hemoglobin H disease	acquired alpha thalassemia	RCA	1	1
DOID:225	syndrome	Romano-Ward syndrome|LQT|Romano-Ward syndrome (disorder)|long Q-T syndrome|syndrome, NOS|syndrome	acquired long qt syndrome (alqts)	RCA	1	1
DOID:2843	long QT syndrome	Romano-Ward syndrome|LQT|Romano-Ward syndrome (disorder)|long Q-T syndrome	acquired long qt syndrome (alqts)	RCA	1	1
DOID:14669	acrodysostosis		acrodysostosis 2, with or without hormone resistance	RCA	1	1
DOID:225	syndrome	syndrome|syndrome, NOS	acute coronary syndrome	RCA	1	1
DOID:10763	hypertension	syndrome, NOS|syndrome|hyperpiesia|HTN|vascular hypertensive disorder|High blood pressure (& [essential hypertension])	acute coronary syndrome diabetes, type 2 hypertension	RCA	1	1
DOID:225	syndrome	syndrome, NOS|syndrome	acute coronary syndrome diabetes, type 2 hypertension	RCA	1	1
DOID:9351	diabetes mellitus	syndrome, NOS|syndrome|hyperpiesia|HTN|vascular hypertensive disorder|High blood pressure (& [essential hypertension])|Diabetes|Diabetes NOS|Diabetes mellitus (disorder)|Diabetes mellitus|diabetes mellitus	acute coronary syndrome diabetes, type 2 hypertension	RCA	1	1
DOID:1883	hepatitis C	acute and subacute liver necrosis NOS (disorder)|chronic hepatitis|chronic persistent hepatitis (disorder)|acute hepatitis|acute and subacute liver necrosis|acute and subacute necrosis of liver|acute hepatitis (disorder)|chronic persistent hepatitis|animal hepatitis|acute and subacute liver necrosis (disorder)|acute/subac. necrosis of liver|chronic persistant hepatitis|acute and subacute liver ne…	acute hepatitis c	RCA	1	1
DOID:2237	hepatitis	acute and subacute liver necrosis NOS (disorder)|chronic hepatitis|chronic persistent hepatitis (disorder)|acute hepatitis|acute and subacute liver necrosis|acute and subacute necrosis of liver|acute hepatitis (disorder)|chronic persistent hepatitis|animal hepatitis|acute and subacute liver necrosis (disorder)|acute/subac. necrosis of liver|chronic persistant hepatitis	acute hepatitis c	RCA	1	1
DOID:1037	lymphoblastic leukemia		acute lymphoblastic leukemia	RCA	1	1
DOID:1240	leukemia		acute lymphoblastic leukemia	RCA	1	1
DOID:1037	lymphoblastic leukemia		acute lymphoblastic leukemia (childhood)	RCA	1	1
DOID:1240	leukemia		acute lymphoblastic leukemia (childhood)	RCA	1	1
DOID:225	syndrome	syndrome, NOS|syndrome	acute nephritic syndrome	RCA	1	1
DOID:225	syndrome	syndrome|syndrome, NOS	acute nephritic syndrome: dense deposit disease	RCA	1	1
DOID:10976	membranous glomerulonephritis	Membranous Glomerulonephritis|Membranous nephropathy NOS|Membranous glomerulonephritis (disorder)|membranous nephropathy|Membranous glomerulonephritis	acute nephritic syndrome: diffuse membranous glomerulonephritis	RCA	1	1
DOID:225	syndrome	Membranous Glomerulonephritis|Membranous nephropathy NOS|Membranous glomerulonephritis (disorder)|membranous nephropathy|Membranous glomerulonephritis|syndrome, NOS|syndrome	acute nephritic syndrome: diffuse membranous glomerulonephritis	RCA	1	1
DOID:2921	glomerulonephritis	Membranous Glomerulonephritis|Membranous nephropathy NOS|Membranous glomerulonephritis (disorder)|membranous nephropathy|Membranous glomerulonephritis|syndrome, NOS|syndrome|	acute nephritic syndrome: diffuse membranous glomerulonephritis	RCA	1	1
DOID:225	syndrome	Mesangial proliferative glomerulonephritis (disorder)|syndrome|syndrome, NOS	acute nephritic syndrome: diffuse mesangial proliferative glomerulonephritis	RCA	1	1
DOID:2921	glomerulonephritis	Mesangial proliferative glomerulonephritis (disorder)|syndrome|syndrome, NOS|	acute nephritic syndrome: diffuse mesangial proliferative glomerulonephritis	RCA	1	1
DOID:4778	proliferative glomerulonephritis	Mesangial proliferative glomerulonephritis (disorder)|syndrome|syndrome, NOS||Proliferative Glomerulonephritis	acute nephritic syndrome: diffuse mesangial proliferative glomerulonephritis	RCA	1	1
DOID:4783	mesangial proliferative glomerulonephritis	Mesangial proliferative glomerulonephritis (disorder)	acute nephritic syndrome: diffuse mesangial proliferative glomerulonephritis	RCA	1	1
DOID:225	syndrome	syndrome|syndrome, NOS	acute nephritic syndrome: diffuse mesangiocapillary glomerulonephritis	RCA	1	1
DOID:2921	glomerulonephritis		acute nephritic syndrome: diffuse mesangiocapillary glomerulonephritis	RCA	1	1
DOID:225	syndrome	syndrome|syndrome, NOS	acute nephritic syndrome: focal and segmental glomerular lesions	RCA	1	1
DOID:225	syndrome	syndrome|syndrome, NOS	adams-oliver syndrome 2	RCA	1	1
DOID:225	syndrome	syndrome|syndrome, NOS	adams-oliver syndrome 3	RCA	1	1
DOID:299	adenocarcinoma	adenocarcinomas|adenocarcinoma|adenocarcinoma NOS (morphologic abnormality)|adenocarcinoma, no subtype (morphologic abnormality)	adenocarcinoma (cervical cancer)	RCA	1	1
DOID:299	adenocarcinoma	adenocarcinoma|adenocarcinoma NOS (morphologic abnormality)|adenocarcinoma, no subtype (morphologic abnormality)|adenocarcinomas	adenocarcinoma nos	RCA	1	1
DOID:299	adenocarcinoma	adenocarcinoma NOS (morphologic abnormality)|adenocarcinoma, no subtype (morphologic abnormality)|adenocarcinomas|adenocarcinoma	adenocarcinoma, colonic, somatic	RCA	1	1
DOID:162	cancer	malignant tumor|primary cancer|malignant neoplasm	adenocarcinomalung cancer	RCA	1	1
DOID:657	adenoma	adenomas|acinic cell adenoma|acinar cell adenoma|acinar cell adenoma (morphologic abnormality)	adenoma, periampullary, somatic	RCA	1	1
DOID:289	endometriosis		adenomyosis endometriosis	RCA	1	1
DOID:656	adrenal adenoma	acinar cell adenoma|acinar cell adenoma (morphologic abnormality)|acinic cell adenoma|adenomas|Adrenal adenoma (disorder)|adenoma of the Adrenal gland	adrenal adenoma, somatic	RCA	1	1
DOID:657	adenoma	acinar cell adenoma|acinar cell adenoma (morphologic abnormality)|acinic cell adenoma|adenomas	adrenal adenoma, somatic	RCA	1	1
DOID:657	adenoma	acinar cell adenoma (morphologic abnormality)|adenomas|acinar cell adenoma|acinic cell adenoma	adrenal cortical adenoma	RCA	1	1
DOID:660	adrenal cortex cancer	Adrenocortical tumor|malignant Adrenocortical tumor|malignant tumor of adrenal cortex (disorder)|Adrenal cortical tumour|neoplasm of adrenal cortex (disorder)|malignant neoplasm of adrenal cortex (disorder)|Adrenal cortical tumors NOS (disorder)|malignant tumour of adrenal cortex|malignant neoplasm of adrenal cortex	adrenocortical tumor, somatic	RCA	1	1
DOID:10588	adrenoleukodystrophy	Siemerling-Creutzfeldt Disease|Bronze Schilder disease|ALD|X-linked adrenoleukodystrophy|Encephalitis periaxialis concentrica|diffuse sclerosis|Encephalitis periaxialis, Schilder's|Schilder disease|SUDANOPHILIC CEREBRAL SCLEROSIS|Adrenoleukodystrophy	adrenoleukodystrophy, neonatal	RCA	1	1
DOID:83	cataract		adult i phenotype with congenital cataract	RCA	1	1
DOID:83	cataract		adult i phenotype without cataract	RCA	0	0
DOID:305	carcinoma	malignant Epithelioma|malignant epithelioma|carcinoma|epithelioma|Epithelioma, malignant (morphologic abnormality)	advanced colorectal carcinoma	RCA	1	1
DOID:225	syndrome	syndrome|syndrome, NOS	advanced sleep-phase syndrome, familial, 2	RCA	1	1
DOID:305	carcinoma	epithelioma|carcinoma|malignant Epithelioma|malignant epithelioma|Epithelioma, malignant (morphologic abnormality)	advanced uterine cervical carcinoma	RCA	1	1
DOID:289	endometriosis		advanced-stage endometriosis	RCA	1	1
DOID:12716	newborn respiratory distress syndrome	syndrome|syndrome, NOS|newborn respiratory distress syndrome|respiratory distress syndrome in newborn|respiratory distress syndrome (& [hyaline membrane disease])|Hyaline membrane disease|hyaline membrane disease|respiratory Distress syndrome|HMD - Hyaline membrane disease|respiratory distress syndrome of newborn|Idiopathic respiratory distress syndrome [IRDS or RDS] of newborn|Idiopathic respira…	adverse neonatal outcomes birth weight neuromotor symptoms respiratory distress syndrome, neonatal	RCA	1	1
DOID:225	syndrome	syndrome|syndrome, NOS	adverse neonatal outcomes birth weight neuromotor symptoms respiratory distress syndrome, neonatal	RCA	1	1
DOID:162	cancer	malignant neoplasm|primary cancer|malignant tumor	aerodigestive tract cancer, squamous cell, alcohol-related, protection against	RCA	1	1
DOID:10112	sleeping sickness	African sleeping sickness|African trypanosomiasis	african trypanosomiasis, unspecified	RCA	1	1
DOID:10113	trypanosomiasis		african trypanosomiasis, unspecified	RCA	1	1
DOID:2583	agammaglobulinemia	IGHM|mu heavy chain deficiency|hypogammaglobulinemia	agammaglobulinemia 7, autosomal recessive	RCA	1	1
DOID:10871	age related macular degeneration	Macular degeneration of retina, unspecified|macular degeneration|Macular degeneration (disorder)|Senile macular retinal degeneration|Age-related macular degeneration|Senile macular degeneration	age-related macular degeneration (wet)	RCA	1	1
DOID:4448	macular degeneration	Macular degeneration of retina, unspecified|macular degeneration|Macular degeneration (disorder)	age-related macular degeneration (wet)	RCA	1	1
DOID:14261	fragile X syndrome	syndrome|syndrome, NOS|FRAGILE X MENTAL RETARDATION SYNDROME|MARTIN-BELL SYNDROME|fragile X syndrome|MARKER X SYNDROME	aggressive behavior fragile x syndrome	RCA	1	1
DOID:225	syndrome	syndrome|syndrome, NOS	aggressive behavior fragile x syndrome	RCA	1	1
DOID:12987	agranulocytosis	Agranulocytosis NOS (disorder)|Granulopenia|Granulocytopenic disorder|Agranulocytosis (disorder)|Agranulocytosis (finding)|granulocytopenia|Granulocytopenia (disorder)	agranulocytosis, drug induced	RCA	1	1
DOID:0050629	Aicardi-Goutieres syndrome	syndrome|syndrome, NOS|Cree encephalitis|pseudo-TORCH syndrome	aicardi-goutieres syndrome 6	RCA	1	1
DOID:225	syndrome	syndrome|syndrome, NOS	aicardi-goutieres syndrome 6	RCA	1	1
DOID:635	acquired immunodeficiency syndrome	acquired Immune deficiency|AIDS	aids progression	RCA	1	1
DOID:1307	dementia		aids related dementia complex	RCA	1	1
DOID:635	acquired immunodeficiency syndrome	acquired Immune deficiency|AIDS	aids related dementia complex	RCA	1	1
DOID:225	syndrome	syndrome, NOS|syndrome	alazami syndrome	RCA	1	1
DOID:114	heart disease		alcohol consumption blood pressure, arterial cholesterol, hdl heart disease, ischemic	RCA	1	1
DOID:409	liver disease	liver disorder antepartum|disease of the liver (disorder)|Liver disorder in pregnancy|liver disorder in pregnancy - delivered|Liver disorder in pregnancy - delivered (disorder)|disorder of liver (disorder)|Liver disorder in pregnancy, unspecified as to episode of care|Liver disorder in pregnancy (disorder)|Liver disease|hepatic disorder|liver disease|disease of liver [Ambiguous]|Liver disorder NO…	alcoholic liver disease	RCA	1	1
DOID:10763	hypertension	hyperpiesia|vascular hypertensive disorder|HTN|High blood pressure (& [essential hypertension])	aldosterone angiotensin ii hypertension	RCA	1	1
DOID:640	encephalomyelitis	Encephalitis &/or myelitis|Encephalomyelitis NOS (disorder)|Encephalitis/myelitis NOS|Encephalomyelitis (disorder)|Encephalitis/myelitis NOS (disorder)|encephalomyelitis|Encephalomyelitis NOS	allergic encephalomyelitis	RCA	1	1
DOID:1205	hypersensitivity reaction type I disease	Exercise-induced asthma (disorder)|Bronchial hypersensitivity|Exercise-induced asthma|exercise-induced asthma|Exercise induced asthma|chronic obstructive asthma with status asthmaticus|chronic obstructive asthma with acute exacerbation|bronchial hyperreactivity|chronic obstructive asthma|hypersensitivity|allergy	allergy and asthma susceptibility	RCA	1	1
DOID:2841	asthma	Exercise-induced asthma (disorder)|Bronchial hypersensitivity|Exercise-induced asthma|exercise-induced asthma|Exercise induced asthma|chronic obstructive asthma with status asthmaticus|chronic obstructive asthma with acute exacerbation|bronchial hyperreactivity|chronic obstructive asthma	allergy and asthma susceptibility	RCA	1	1
DOID:1205	hypersensitivity reaction type I disease	hypersensitivity|allergy	allergy, latex	RCA	1	1
DOID:230	lateral sclerosis	Amyotrophic lateral sclerosis (disorder)|Lou Gehrig's disease|ALS|motor neuron disease, bulbar|Amyotrophic lateral sclerosis|Amyotrophic lateral sclerosis (disorder)|Lou Gehrig's disease|ALS|motor neuron disease, bulbar|Amyotrophic lateral sclerosis|primary lateral sclerosis|primary lateral sclerosis (disorder)	als/amyotrophic lateral sclerosis	RCA	1	1
DOID:332	amyotrophic lateral sclerosis	Amyotrophic lateral sclerosis (disorder)|Lou Gehrig's disease|ALS|motor neuron disease, bulbar|Amyotrophic lateral sclerosis	als/amyotrophic lateral sclerosis	RCA	1	1
DOID:0050635	alternating hemiplegia of childhood	Infantile hemiplegia NOS|Infantile hemiplegia NOS (disorder)|Postnatal infantile hemiplegia NOS|Infantile hemiplegia|Infantile hemiplegia (disorder)|Infantile hemiplegia [Ambiguous]|	alternating hemiplegia of childhood 2	RCA	1	1
DOID:10969	hemiplegia	Infantile hemiplegia NOS|Infantile hemiplegia NOS (disorder)|Postnatal infantile hemiplegia NOS|Infantile hemiplegia|Infantile hemiplegia (disorder)|Infantile hemiplegia [Ambiguous]	alternating hemiplegia of childhood 2	RCA	1	1
DOID:841	extrinsic allergic alveolitis	hypersensitivity pneumonitis|alveolitis	alveolitis, extrinsic allergic	RCA	1	1
DOID:10652	Alzheimer's disease	Alzheimer's disease|Alzheimer's disease (disorder)|AD|Dementia in Alzheimer's disease (disorder)|Dementia in Alzheimer's disease, unspecified (disorder)|Alzheimers Dementia|Dementia of the Alzheimer's type	alzheimer's disease - galantamine response	RCA	1	1
DOID:10652	Alzheimer's disease	Dementia of the Alzheimer's type|AD|Dementia in Alzheimer's disease, unspecified (disorder)|Alzheimers Dementia|Alzheimer's disease (disorder)|Dementia in Alzheimer's disease (disorder)|Alzheimer's disease	alzheimer's disease (age of onset)	RCA	1	1
DOID:10652	Alzheimer's disease	AD|Alzheimer's disease|Dementia in Alzheimer's disease (disorder)|Alzheimers Dementia|Alzheimer's disease (disorder)|Dementia of the Alzheimer's type|Dementia in Alzheimer's disease, unspecified (disorder)	alzheimer's disease (late onset)	RCA	1	1
DOID:10652	Alzheimer's disease	Dementia of the Alzheimer's type|Dementia in Alzheimer's disease (disorder)|Alzheimer's disease (disorder)|Dementia in Alzheimer's disease, unspecified (disorder)|Alzheimers Dementia|Alzheimer's disease|AD	alzheimer's disease apolipoprotein e levels	RCA	1	1
DOID:10652	Alzheimer's disease	Dementia in Alzheimer's disease, unspecified (disorder)|Alzheimer's disease (disorder)|Dementia in Alzheimer's disease (disorder)|Alzheimer's disease|AD|Alzheimers Dementia|Dementia of the Alzheimer's type	alzheimer's disease biomarkers	RCA	1	1
DOID:10652	Alzheimer's disease	Dementia of the Alzheimer's type|Dementia in Alzheimer's disease (disorder)|Alzheimer's disease|Alzheimer's disease (disorder)|Alzheimers Dementia|AD|Dementia in Alzheimer's disease, unspecified (disorder)	alzheimer's disease cognitive function	RCA	1	1
DOID:10652	Alzheimer's disease	Alzheimer's disease (disorder)|AD|Dementia in Alzheimer's disease, unspecified (disorder)|Alzheimer's disease|Dementia of the Alzheimer's type|Alzheimers Dementia|Dementia in Alzheimer's disease (disorder)	alzheimer's disease dementia white matter lesions	RCA	1	1
DOID:1307	dementia	Alzheimer's disease (disorder)|AD|Dementia in Alzheimer's disease, unspecified (disorder)|Alzheimer's disease|Dementia of the Alzheimer's type|Alzheimers Dementia|Dementia in Alzheimer's disease (disorder)|	alzheimer's disease dementia white matter lesions	RCA	1	1
DOID:10652	Alzheimer's disease	AD|Alzheimer's disease (disorder)|Dementia of the Alzheimer's type|Dementia in Alzheimer's disease, unspecified (disorder)|Alzheimer's disease|Alzheimers Dementia|Dementia in Alzheimer's disease (disorder)	alzheimer's disease with late onset	RCA	1	1
DOID:2187	amelogenesis imperfecta	syndrome|syndrome, NOS|Amelogenesis imperfecta (disorder)|amelogenesis imperfecta|Amelogenesis imperfecta	amelogenesis imperfecta and gingival fibromatosis syndrome	RCA	1	1
DOID:225	syndrome	syndrome|syndrome, NOS	amelogenesis imperfecta and gingival fibromatosis syndrome	RCA	1	1
DOID:2187	amelogenesis imperfecta	Amelogenesis imperfecta (disorder)|Amelogenesis imperfecta|amelogenesis imperfecta	amelogenesis imperfecta, hypomaturation type, iia4	RCA	1	1
DOID:9120	amyloidosis	amyloidosis|amyloid disease	amyloidosis, primary localized cutaneous, 2	RCA	1	1
DOID:9120	amyloidosis	amyloidosis|amyloid disease	amyloidosis, secondary, susceptibility to	RCA	1	1
DOID:230	lateral sclerosis	motor neuron disease, bulbar|Lou Gehrig's disease|Amyotrophic lateral sclerosis|Amyotrophic lateral sclerosis (disorder)|ALS|primary lateral sclerosis (disorder)|primary lateral sclerosis	amyotrophic lateral sclerosis (als)	RCA	1	1
DOID:332	amyotrophic lateral sclerosis	motor neuron disease, bulbar|Lou Gehrig's disease|Amyotrophic lateral sclerosis|Amyotrophic lateral sclerosis (disorder)|ALS	amyotrophic lateral sclerosis (als)	RCA	1	1
DOID:230	lateral sclerosis	ALS|Amyotrophic lateral sclerosis (disorder)|Amyotrophic lateral sclerosis|Lou Gehrig's disease|motor neuron disease, bulbar|primary lateral sclerosis (disorder)|primary lateral sclerosis	amyotrophic lateral sclerosis (interaction)	RCA	1	1
DOID:332	amyotrophic lateral sclerosis	ALS|Amyotrophic lateral sclerosis (disorder)|Amyotrophic lateral sclerosis|Lou Gehrig's disease|motor neuron disease, bulbar	amyotrophic lateral sclerosis (interaction)	RCA	1	1
DOID:1307	dementia		amyotrophic lateral sclerosis 14, with or without frontotemporal dementia	RCA	1	0
DOID:230	lateral sclerosis	Lou Gehrig's disease|ALS|Amyotrophic lateral sclerosis|motor neuron disease, bulbar|Amyotrophic lateral sclerosis (disorder)|primary lateral sclerosis (disorder)|primary lateral sclerosis	amyotrophic lateral sclerosis 14, with or without frontotemporal dementia	RCA	1	1
DOID:332	amyotrophic lateral sclerosis	Lou Gehrig's disease|ALS|Amyotrophic lateral sclerosis|motor neuron disease, bulbar|Amyotrophic lateral sclerosis (disorder)	amyotrophic lateral sclerosis 14, with or without frontotemporal dementia	RCA	1	1
DOID:9255	frontotemporal dementia	Lou Gehrig's disease|ALS|Amyotrophic lateral sclerosis|motor neuron disease, bulbar|Amyotrophic lateral sclerosis (disorder)|primary lateral sclerosis (disorder)|primary lateral sclerosis|WILHELMSEN-LYNCH DISEASE|pallidopontonigral degeneration|Pallidopontonigral degeneration (disorder)|MULTIPLE SYSTEM TAUOPATHY WITH PRESENILE DEMENTIA|FRONTOTEMPORAL LOBAR DEGENERATION	amyotrophic lateral sclerosis 14, with or without frontotemporal dementia	RCA	0	1
DOID:1307	dementia		amyotrophic lateral sclerosis 15, with or without frontotemporal dementia	RCA	0	1
DOID:230	lateral sclerosis	ALS|motor neuron disease, bulbar|Lou Gehrig's disease|Amyotrophic lateral sclerosis (disorder)|Amyotrophic lateral sclerosis|primary lateral sclerosis|primary lateral sclerosis (disorder)	amyotrophic lateral sclerosis 15, with or without frontotemporal dementia	RCA	1	1
DOID:332	amyotrophic lateral sclerosis	ALS|motor neuron disease, bulbar|Lou Gehrig's disease|Amyotrophic lateral sclerosis (disorder)|Amyotrophic lateral sclerosis	amyotrophic lateral sclerosis 15, with or without frontotemporal dementia	RCA	1	1
DOID:9255	frontotemporal dementia	ALS|motor neuron disease, bulbar|Lou Gehrig's disease|Amyotrophic lateral sclerosis (disorder)|Amyotrophic lateral sclerosis|primary lateral sclerosis|primary lateral sclerosis (disorder)|MULTIPLE SYSTEM TAUOPATHY WITH PRESENILE DEMENTIA|pallidopontonigral degeneration|FRONTOTEMPORAL LOBAR DEGENERATION|WILHELMSEN-LYNCH DISEASE|Pallidopontonigral degeneration (disorder)	amyotrophic lateral sclerosis 15, with or without frontotemporal dementia	RCA	0	1
DOID:230	lateral sclerosis	Amyotrophic lateral sclerosis|Lou Gehrig's disease|Amyotrophic lateral sclerosis (disorder)|ALS|motor neuron disease, bulbar|primary lateral sclerosis (disorder)|primary lateral sclerosis	amyotrophic lateral sclerosis 16, juvenile	RCA	1	1
DOID:332	amyotrophic lateral sclerosis	Amyotrophic lateral sclerosis|Lou Gehrig's disease|Amyotrophic lateral sclerosis (disorder)|ALS|motor neuron disease, bulbar	amyotrophic lateral sclerosis 16, juvenile	RCA	1	1
DOID:230	lateral sclerosis	Amyotrophic lateral sclerosis (disorder)|Amyotrophic lateral sclerosis|motor neuron disease, bulbar|Lou Gehrig's disease|ALS|primary lateral sclerosis (disorder)|primary lateral sclerosis	amyotrophic lateral sclerosis 17	RCA	1	1
DOID:332	amyotrophic lateral sclerosis	Amyotrophic lateral sclerosis (disorder)|Amyotrophic lateral sclerosis|motor neuron disease, bulbar|Lou Gehrig's disease|ALS	amyotrophic lateral sclerosis 17	RCA	1	1
DOID:230	lateral sclerosis	Amyotrophic lateral sclerosis (disorder)|Amyotrophic lateral sclerosis|Lou Gehrig's disease|ALS|motor neuron disease, bulbar|primary lateral sclerosis (disorder)|primary lateral sclerosis	amyotrophic lateral sclerosis 18	RCA	1	1
DOID:332	amyotrophic lateral sclerosis	Amyotrophic lateral sclerosis (disorder)|Amyotrophic lateral sclerosis|Lou Gehrig's disease|ALS|motor neuron disease, bulbar	amyotrophic lateral sclerosis 18	RCA	1	1
DOID:0060145	pain agnosia	analgesia	analgesia from kappa-opioid receptor agonist, female-specific	RCA	1	1
DOID:3326	purpura	Purpuric disorder|Purpura NOS|Purpura (morphologic abnormality)|purpura	anaphylactoid purpura	RCA	1	1
DOID:987	alopecia		androgenic alopecia	RCA	1	1
DOID:2355	anemia		anemia in pregnancy	RCA	1	1
DOID:2350	iron overload	Iron overload (disorder)	anemia, hypochromic microcytic, with iron overload 2	RCA	1	1
DOID:2355	anemia	Iron overload (disorder)|	anemia, hypochromic microcytic, with iron overload 2	RCA	1	1
DOID:2355	anemia		anemia, iron-deficiency	RCA	1	1
DOID:12365	malaria	induced malaria|Induced malaria (disorder)	anemia, malaria related	RCA	1	1
DOID:2355	anemia	induced malaria|Induced malaria (disorder)|	anemia, malaria related	RCA	1	1
DOID:2355	anemia		anemia, neonatal hemolytic, fatal and near-fatal	RCA	1	1
DOID:1227	neutropenia		anemia, x-linked, with/without neutropenia and/or platelet abnormalities	RCA	0	1
DOID:2355	anemia		anemia, x-linked, with/without neutropenia and/or platelet abnormalities	RCA	1	1
DOID:1558	angioedema	giant urticaria|angioedema|Angioneurotic oedema|QUINCKE'S EDEMA|Angioedema (disorder)|Giant urticaria|angioneurotic edema|Quincke's edema|Giant urticaria (disorder)	angioedema induced by ace inhibitors, susceptibility to	RCA	1	1
DOID:12129	bulimia nervosa	hyperorexia nervosa	anorexia nervosa and bulimia nervosa	RCA	1	1
DOID:8689	anorexia nervosa	hyperorexia nervosa|	anorexia nervosa and bulimia nervosa	RCA	1	1
DOID:8689	anorexia nervosa		anorexia nervosa.	RCA	1	1
DOID:1116	pertussis	WC - Whooping cough|whooping cough|bordetella infection	antibody response to pertussis vaccination	RCA	1	1
DOID:12995	conduct disorder		antisocial behavior conduct disorder	RCA	1	1
DOID:10939	antisocial personality disorder	character disorder|Psychopathic personality disorder|Dissocial personality disorder|Asocial personality|sociopathic personality|Psychopathic personality|Psychopath.personality	antisocial personality disorder attention deficit hyperactivity disorder	RCA	1	1
DOID:1094	attention deficit hyperactivity disorder	character disorder|Psychopathic personality disorder|Dissocial personality disorder|Asocial personality|sociopathic personality|Psychopathic personality|Psychopath.personality|hyperkinesis|attention deficit disorder	antisocial personality disorder attention deficit hyperactivity disorder	RCA	1	1
DOID:1510	personality disorder	character disorder	antisocial personality disorder attention deficit hyperactivity disorder	RCA	1	1
DOID:3627	aortic aneurysm		aortic aneurysm, ascending, and dissection	RCA	1	1
DOID:3627	aortic aneurysm		aortic aneurysm, familial abdominal	RCA	1	1
DOID:3627	aortic aneurysm		aortic aneurysm, familial thoracic 7	RCA	1	1
DOID:62	aortic valve disease		aortic valve disease 2	RCA	1	1
DOID:0060046	aphasia		aphasia, nos	RCA	1	1
DOID:0050700	cardiomyopathy	Cardiomyopathies	arrhythmogenic right ventricular cardiomyopathy/dysplasia	RCA	1	1
DOID:848	arthritis	Inflammatory disorder of joint	arthritis (juvenile idiopathic)	RCA	1	1
DOID:848	arthritis	Lupus erythematosus NOS (disorder)|Lupus Erythematosus|lupus|Lupus erythematosus (disorder)|Lupus erythematosus NOS (disorder)|Lupus Erythematosus|lupus|Lupus erythematosus (disorder)|Inflammatory disorder of joint	arthritis lupus erythematosus	RCA	1	1
DOID:8857	lupus erythematosus	Lupus erythematosus NOS (disorder)|Lupus Erythematosus|lupus|Lupus erythematosus (disorder)	arthritis lupus erythematosus	RCA	1	1
DOID:848	arthritis	Inflammatory disorder of joint	arthritis, psoriatic	RCA	1	1
DOID:848	arthritis	Inflammatory disorder of joint	arthritis, rheumatoid	RCA	1	1
DOID:0050589	inflammatory bowel disease		aseptic abscesses crohn's disease inflammatory bowel disease	RCA	1	1
DOID:8778	Crohn's disease	Crohn's disease of large bowel|regional enteritis of the large bowel|Crohn's disease of colon (disorder)|regional colitis|regional Ileitis|Pediatric Crohn's disease|Crohn's Colitis|Crohn disease|regional ileocolitis|Granulomatous Colitis|regional enteritis of small intestine with large intestine|eleocolitis	aseptic abscesses crohn's disease inflammatory bowel disease	RCA	1	1
DOID:225	syndrome	syndrome, NOS|syndrome	asperger's syndrome	RCA	1	1
DOID:13564	aspergillosis	Infection due to Aspergillus|aspergillosis|Aspergillosis, unspecified|Aspergillosis, unspecified (disorder)	aspergillosis infection	RCA	1	1
DOID:13564	aspergillosis	Aspergillosis, unspecified|aspergillosis|Infection due to Aspergillus|Aspergillosis, unspecified (disorder)	aspergillosis, susceptibility to	RCA	1	1
DOID:0050592	asphyxiating thoracic dystrophy	Jeune syndrome	asphyxiating thoracic dystrophy 4	RCA	1	1
DOID:0050592	asphyxiating thoracic dystrophy	Jeune syndrome	asphyxiating thoracic dystrophy 5	RCA	1	1
DOID:2841	asthma	bronchial hyperreactivity|exercise-induced asthma|chronic obstructive asthma with status asthmaticus|Bronchial hypersensitivity|Exercise-induced asthma|chronic obstructive asthma|chronic obstructive asthma with acute exacerbation|Exercise-induced asthma (disorder)|Exercise induced asthma	asthma (aspirin-intolerant)	RCA	1	1
DOID:2841	asthma	chronic obstructive asthma with acute exacerbation|bronchial hyperreactivity|Exercise-induced asthma|Exercise-induced asthma (disorder)|chronic obstructive asthma|Bronchial hypersensitivity|exercise-induced asthma|Exercise induced asthma|chronic obstructive asthma with status asthmaticus	asthma (childhood onset)	RCA	1	1
DOID:2841	asthma	exercise-induced asthma|Exercise induced asthma|chronic obstructive asthma with acute exacerbation|chronic obstructive asthma|chronic obstructive asthma with status asthmaticus|Bronchial hypersensitivity|Exercise-induced asthma (disorder)|bronchial hyperreactivity|Exercise-induced asthma	asthma (toluene diisocyanate-induced)	RCA	1	1
DOID:2841	asthma	chronic obstructive asthma with status asthmaticus|chronic obstructive asthma with acute exacerbation|Exercise-induced asthma (disorder)|exercise-induced asthma|Exercise induced asthma|Bronchial hypersensitivity|bronchial hyperreactivity|chronic obstructive asthma|Exercise-induced asthma	asthma atopy	RCA	1	1
DOID:2841	asthma	Exercise induced asthma|chronic obstructive asthma with status asthmaticus|bronchial hyperreactivity|exercise-induced asthma|Bronchial hypersensitivity|Exercise-induced asthma (disorder)|Exercise-induced asthma|chronic obstructive asthma with acute exacerbation|chronic obstructive asthma	asthma eczema	RCA	1	1
DOID:2841	asthma	chronic obstructive asthma|Exercise-induced asthma|chronic obstructive asthma with status asthmaticus|Exercise induced asthma|exercise-induced asthma|Bronchial hypersensitivity|chronic obstructive asthma with acute exacerbation|bronchial hyperreactivity|Exercise-induced asthma (disorder)	asthma ige	RCA	1	1
DOID:2841	asthma	chronic obstructive asthma with acute exacerbation|Exercise-induced asthma|exercise-induced asthma|Exercise-induced asthma (disorder)|Bronchial hypersensitivity|Exercise induced asthma|chronic obstructive asthma with status asthmaticus|chronic obstructive asthma|bronchial hyperreactivity	asthma respiratory syncytial virus	RCA	0	0
DOID:2841	asthma	Exercise-induced asthma (disorder)|chronic obstructive asthma with acute exacerbation|chronic obstructive asthma with status asthmaticus|chronic obstructive asthma|Bronchial hypersensitivity|Exercise induced asthma|exercise-induced asthma|Exercise-induced asthma|bronchial hyperreactivity	asthma treatment response	RCA	0	1
DOID:1205	hypersensitivity reaction type I disease	Exercise induced asthma|bronchial hyperreactivity|chronic obstructive asthma|exercise-induced asthma|Exercise-induced asthma|chronic obstructive asthma with status asthmaticus|chronic obstructive asthma with acute exacerbation|Exercise-induced asthma (disorder)|Bronchial hypersensitivity|allergy|hypersensitivity	asthma. allergy.	RCA	1	1
DOID:2841	asthma	Exercise induced asthma|bronchial hyperreactivity|chronic obstructive asthma|exercise-induced asthma|Exercise-induced asthma|chronic obstructive asthma with status asthmaticus|chronic obstructive asthma with acute exacerbation|Exercise-induced asthma (disorder)|Bronchial hypersensitivity	asthma. allergy.	RCA	1	1
DOID:4019	apraxia	apraxia|Apraxia (context-dependent category)|Dyspraxia syndrome|Apraxia|Dyspraxia (finding)|Apraxia (finding)|Apraxia [Ambiguous]	ataxia-oculomotor apraxia 3	RCA	1	1
DOID:1936	atherosclerosis		atherosclerosis, carotid coronary artery calcium, intimal medial thickness	RCA	1	1
DOID:1936	atherosclerosis		atherosclerosis, coronary	RCA	1	1
DOID:1936	atherosclerosis		atherosclerosis, coronary body mass cholesterol, hdl cholesterol, ldl cholesterol, vldl	RCA	1	1
DOID:1936	atherosclerosis	syndrome|syndrome, NOS|	atherosclerosis, coronary cerebrovascular disease, ischemic diabetes, type 2 metabolic syndrome	RCA	1	1
DOID:225	syndrome	syndrome|syndrome, NOS	atherosclerosis, coronary cerebrovascular disease, ischemic diabetes, type 2 metabolic syndrome	RCA	1	1
DOID:6713	cerebrovascular disease	syndrome|syndrome, NOS||cerebrovascular disorder	atherosclerosis, coronary cerebrovascular disease, ischemic diabetes, type 2 metabolic syndrome	RCA	1	1
DOID:9351	diabetes mellitus	syndrome|syndrome, NOS||cerebrovascular disorder||Diabetes mellitus|Diabetes mellitus (disorder)|Diabetes|diabetes mellitus|Diabetes NOS	atherosclerosis, coronary cerebrovascular disease, ischemic diabetes, type 2 metabolic syndrome	RCA	1	1
DOID:1936	atherosclerosis		atherosclerosis, coronary cholesterol	RCA	1	1
DOID:1936	atherosclerosis		atherosclerosis, coronary fibrinogen myocardial infarct	RCA	1	1
DOID:5844	myocardial infarction	Myocardial Infarctions|heart attack|Myocardial infarction NOS|Myocardial infarct|MI - Myocardial infarction|Myocardial infarction (disorder)|Myocardial infarction|Myocardial Infarct|Attack - heart	atherosclerosis, coronary fibrinogen myocardial infarct	RCA	1	1
DOID:1936	atherosclerosis		atherosclerosis, coronary lipids lipoprotein	RCA	1	1
DOID:1936	atherosclerosis		atherosclerosis, coronary myocardial infarct	RCA	1	1
DOID:5844	myocardial infarction	Myocardial infarction NOS|MI - Myocardial infarction|Attack - heart|Myocardial infarct|Myocardial Infarct|Myocardial Infarctions|heart attack|Myocardial infarction (disorder)|Myocardial infarction	atherosclerosis, coronary myocardial infarct	RCA	1	1
DOID:1936	atherosclerosis		atherosclerosis, generalized	RCA	1	1
DOID:1936	atherosclerosis		atherosclerosis, generalized c-reactive protein	RCA	1	1
DOID:1936	atherosclerosis		atherosclerosis, susceptibility to	RCA	1	1
DOID:114	heart disease		atherosclerotic heart disease	RCA	1	1
DOID:3454	brain infarction		atherothrombotic brain infarction	RCA	1	1
DOID:1681	heart septal defect	Congenital septal defect of heart (disorder)|Septal defect NOS (disorder)|Septal defect NOS|septal defect|Cardiac septal defects|Cardiac septal defects (disorder)	atrial septal defect 3	RCA	1	1
DOID:1882	atrial heart septal defect	Congenital septal defect of heart (disorder)|Septal defect NOS (disorder)|Septal defect NOS|septal defect|Cardiac septal defects|Cardiac septal defects (disorder)|Atrial septal defect NOS (disorder)|Atrial septal defect (disorder)|atrioseptal defect|Interatrial septal defect|Auricular septal defect NOS|Interauricular septal defect (disorder)|Atrial septal defect|Congenital atrial septal defect (d…	atrial septal defect 3	RCA	1	1
DOID:1681	heart septal defect	Cardiac septal defects (disorder)|Congenital septal defect of heart (disorder)|Septal defect NOS (disorder)|Septal defect NOS|septal defect|Cardiac septal defects	atrial septal defect 8	RCA	1	1
DOID:1882	atrial heart septal defect	Cardiac septal defects (disorder)|Congenital septal defect of heart (disorder)|Septal defect NOS (disorder)|Septal defect NOS|septal defect|Cardiac septal defects|Atrial septal defect (disorder)|Congenital atrial septal defect (disorder)|Auricular septal defect NOS|Atrial septal defect NOS (disorder)|Interatrial septal defect|Auricular septal defect NOS (disorder)|Interauricular septal defect (di…	atrial septal defect 8	RCA	1	1
DOID:1681	heart septal defect	Cardiac septal defects (disorder)|septal defect|Septal defect NOS|Congenital septal defect of heart (disorder)|Cardiac septal defects|Septal defect NOS (disorder)	atrial septal defect 9	RCA	1	1
DOID:1882	atrial heart septal defect	Cardiac septal defects (disorder)|septal defect|Septal defect NOS|Congenital septal defect of heart (disorder)|Cardiac septal defects|Septal defect NOS (disorder)|Auricular septal defect NOS (disorder)|Congenital atrial septal defect (disorder)|atrioseptal defect|Atrial septal defect NOS (disorder)|Interauricular septal defect (disorder)|Atrial septal defect (disorder)|Auricular septal defect NOS…	atrial septal defect 9	RCA	1	1
DOID:0050651	atrioventricular septal defect	Atrioventricular canal defect	atrioventricular septal defect 4	RCA	1	1
DOID:1681	heart septal defect	Atrioventricular canal defect|Cardiac septal defects (disorder)|Septal defect NOS|Cardiac septal defects|Septal defect NOS (disorder)|septal defect|Congenital septal defect of heart (disorder)	atrioventricular septal defect 4	RCA	1	1
DOID:0050651	atrioventricular septal defect	Atrioventricular canal defect	atrioventricular septal defect 5	RCA	1	1
DOID:1681	heart septal defect	Atrioventricular canal defect|Septal defect NOS (disorder)|Cardiac septal defects (disorder)|Cardiac septal defects|Septal defect NOS|septal defect|Congenital septal defect of heart (disorder)	atrioventricular septal defect 5	RCA	1	1
DOID:225	syndrome	syndrome|syndrome, NOS	atr-x syndrome	RCA	1	1
DOID:1094	attention deficit hyperactivity disorder	hyperkinesis|attention deficit disorder	attention deficit disorder conduct disorder oppositional defiant disorder	RCA	1	1
DOID:12995	conduct disorder		attention deficit disorder conduct disorder oppositional defiant disorder	RCA	1	1
DOID:1094	attention deficit hyperactivity disorder	hyperkinesis|attention deficit disorder	attention deficit disorder with hyperactivity	RCA	1	1
DOID:1094	attention deficit hyperactivity disorder	hyperkinesis|attention deficit disorder	attention deficit hyperactivity disorder (time to onset)	RCA	1	1
DOID:1094	attention deficit hyperactivity disorder	attention deficit disorder|hyperkinesis	attention deficit hyperactivity disorder and conduct disorder	RCA	1	1
DOID:12995	conduct disorder		attention deficit hyperactivity disorder and conduct disorder	RCA	1	1
DOID:1094	attention deficit hyperactivity disorder	attention deficit disorder|hyperkinesis	attention deficit hyperactivity disorder behavior disorder	RCA	1	1
DOID:1094	attention deficit hyperactivity disorder	hyperkinesis|attention deficit disorder	attention deficit hyperactivity disorder motor coordination	RCA	1	1
DOID:1094	attention deficit hyperactivity disorder	attention deficit disorder|hyperkinesis	attention deficit hyperactivity disorder symptoms (interaction)	RCA	1	1
DOID:0050120	hemophagocytic lymphohistiocytosis	Haemophagocytic lymphohistiocytosis|haemophagocytic syndrome|Hemophagocytic syndrome|Hemophagocytic Lymphohistiocytosis|HPS	atypical familial hemophagocytic lymphohistiocytosis	RCA	1	1
DOID:12554	hemolytic-uremic syndrome	syndrome|syndrome, NOS|hemolytic uremic syndrome	atypical hemolytic uremic syndrome	RCA	1	1
DOID:225	syndrome	syndrome|syndrome, NOS	atypical hemolytic uremic syndrome	RCA	1	1
DOID:225	syndrome	syndrome|syndrome, NOS	auriculocondylar syndrome 2	RCA	1	1
DOID:12849	autistic disorder	Kanner's syndrome|autism|Infantile autism (disorder)|Autistic disorder of childhood onset (disorder)|Infantile psychosis (disorder)|childhood autism	autism, susceptibility to, 14b	RCA	1	1
DOID:12849	autistic disorder	Infantile autism (disorder)|Kanner's syndrome|autism|Autistic disorder of childhood onset (disorder)|Infantile psychosis (disorder)|childhood autism	autism, susceptibility to, 18	RCA	1	1
DOID:12849	autistic disorder	Infantile autism (disorder)|childhood autism|Kanner's syndrome|Autistic disorder of childhood onset (disorder)|Infantile psychosis (disorder)|autism	autism, susceptibility to, 19	RCA	1	1
DOID:12849	autistic disorder	Kanner's syndrome|Infantile autism (disorder)|childhood autism|Autistic disorder of childhood onset (disorder)|Infantile psychosis (disorder)|autism	autism, susceptibility to, x-linked 5	RCA	1	1
DOID:225	syndrome	Canale-Smith syndrome|autoimmune lymphoproliferative syndrome|ALPS (autoimmune lymphoproliferative syndrome)|syndrome|syndrome, NOS	autoimmune lymphoproliferative syndrome type iv	RCA	1	1
DOID:6688	autoimmune lymphoproliferative syndrome	Canale-Smith syndrome|autoimmune lymphoproliferative syndrome|ALPS (autoimmune lymphoproliferative syndrome)	autoimmune lymphoproliferative syndrome type iv	RCA	1	1
DOID:225	syndrome	syndrome, NOS|syndrome	autoinflammation, antibody deficiency, and immune dysregulation syndrome	RCA	1	1
DOID:225	syndrome	syndrome|syndrome, NOS	autoinflammation, lipodystrophy, and dermatosis syndrome	RCA	1	1
DOID:811	lipodystrophy	syndrome|syndrome, NOS|lipodystrophy|Lipodystrophy (disorder)|Lipodystrophy NOS (disorder)	autoinflammation, lipodystrophy, and dermatosis syndrome	RCA	1	1
DOID:557	kidney disease	Polycystic kidney disease|PCK - Polycystic kidney disease|Polycystic kidney disease NOS|Polycystic kidney disease NOS (disorder)|polycystic kidney|Polycystic kidney, unspecified type|Polycystic kidney|Polycystic kidney disease|PCK - Polycystic kidney disease|Polycystic kidney disease NOS|Polycystic kidney disease NOS (disorder)|polycystic kidney|Polycystic kidney, unspecified type|Polycystic kidn…	autosomal dominant polycystic kidney disease	RCA	1	1
DOID:898	polycystic kidney disease	Polycystic kidney disease|PCK - Polycystic kidney disease|Polycystic kidney disease NOS|Polycystic kidney disease NOS (disorder)|polycystic kidney|Polycystic kidney, unspecified type|Polycystic kidney|Polycystic kidney disease|PCK - Polycystic kidney disease|Polycystic kidney disease NOS|Polycystic kidney disease NOS (disorder)|polycystic kidney|Polycystic kidney, unspecified type|Polycystic kidn…	autosomal dominant polycystic kidney disease	RCA	1	1
DOID:870	neuropathy		autosomal dominant auditory neuropathy	RCA	1	1
DOID:557	kidney disease	polycystic kidney|Polycystic kidney|Polycystic kidney, unspecified type|Polycystic kidney disease NOS (disorder)|Polycystic kidney disease|Polycystic kidney disease NOS|PCK - Polycystic kidney disease|polycystic kidney|Polycystic kidney|Polycystic kidney, unspecified type|Polycystic kidney disease NOS (disorder)|Polycystic kidney disease|Polycystic kidney disease NOS|PCK - Polycystic kidney disea…	autosomal dominant polycystic kidney disease	RCA	1	1
DOID:5937	autosomal dominant polycystic kidney	polycystic kidney|Polycystic kidney|Polycystic kidney, unspecified type|Polycystic kidney disease NOS (disorder)|Polycystic kidney disease|Polycystic kidney disease NOS|PCK - Polycystic kidney disease|polycystic kidney|Polycystic kidney|Polycystic kidney, unspecified type|Polycystic kidney disease NOS (disorder)|Polycystic kidney disease|Polycystic kidney disease NOS|PCK - Polycystic kidney disea…	autosomal dominant polycystic kidney disease	RCA	1	1
DOID:898	polycystic kidney disease	polycystic kidney|Polycystic kidney|Polycystic kidney, unspecified type|Polycystic kidney disease NOS (disorder)|Polycystic kidney disease|Polycystic kidney disease NOS|PCK - Polycystic kidney disease|polycystic kidney|Polycystic kidney|Polycystic kidney, unspecified type|Polycystic kidney disease NOS (disorder)|Polycystic kidney disease|Polycystic kidney disease NOS|PCK - Polycystic kidney disea…	autosomal dominant polycystic kidney disease	RCA	1	1
DOID:0050581	brachydactyly		autosomal-dominant brachydactyly type e	RCA	1	1
DOID:1123	spondyloarthropathy	Spondyloarthropathy (disorder)|Spondarthropathy|Spondylarthrosis NOS	axial spondyloarthropathy	RCA	1	1
DOID:12336	male infertility	Azoospermia (finding)|Infertility, male|male infertility (finding)|male infertility NOS (finding)|male infertility|male infertility, unspecified	azoospermia, male infertility, oligozoospermia	RCA	1	1
DOID:14227	azoospermia	Azoospermia (finding)	azoospermia, male infertility, oligozoospermia	RCA	1	1
DOID:5223	infertility	Azoospermia (finding)|Infertility, male|male infertility (finding)|male infertility NOS (finding)|male infertility|male infertility, unspecified|	azoospermia, male infertility, oligozoospermia	RCA	1	1
DOID:0060058	lymphoma	lymphoid cancer	b cell non-hodgkina's lymphoma	RCA	1	1
DOID:8283	peritonitis	Retractile mesenteritis (disorder)|Retractile mesenteritis|primary bacterial peritonitis (disorder)|acute generalized peritonitis (disorder)|acute generalized peritonitis|spontaneous bacterial peritonitis|sclerosing mesenteritis	bacterial peritonitis	RCA	1	1
DOID:225	syndrome	syndrome|syndrome, NOS	baraitser-winter syndrome 1	RCA	1	1
DOID:225	syndrome	syndrome|syndrome, NOS	baraitser-winter syndrome 2	RCA	1	1
DOID:299	adenocarcinoma	adenocarcinoma, no subtype (morphologic abnormality)|adenocarcinoma|adenocarcinomas|adenocarcinoma NOS (morphologic abnormality)	barrett esophagus/esophageal adenocarcinoma	RCA	1	1
DOID:9206	Barrett's esophagus	adenocarcinoma, no subtype (morphologic abnormality)|adenocarcinoma|adenocarcinomas|adenocarcinoma NOS (morphologic abnormality)|Barrett's esophagus (disorder)|Barrett's oesophagus|Barrett's ulcer of esophagus (disorder)|Barrett esophagus|Barrett's esophagus with esophagitis (disorder)|Barretts syndrome|CLE|Barrett's esophagus (disorder) [Ambiguous]|(ulcerative esophagitis) or (Barrett's esophagu…	barrett esophagus/esophageal adenocarcinoma	RCA	1	1
DOID:2513	basal cell carcinoma	epithelioma|carcinoma|malignant Epithelioma|malignant epithelioma|Epithelioma, malignant (morphologic abnormality)|Basal cell neoplasm (morphologic abnormality)|Basal cell tumor (morphologic abnormality)|Rodent ulcer|malignant Basal cell neoplasm|Epithelioma basal cell (disorder)|basal cell neoplasm|Basal cell cancer|Basal cell carcinoma NOS (morphologic abnormality)|BASAL CELL carcinoma OF SKIN|…	basal cell carcinoma (cutaneous)	RCA	1	1
DOID:305	carcinoma	epithelioma|carcinoma|malignant Epithelioma|malignant epithelioma|Epithelioma, malignant (morphologic abnormality)	basal cell carcinoma (cutaneous)	RCA	1	1
DOID:2513	basal cell carcinoma	malignant Epithelioma|malignant epithelioma|epithelioma|carcinoma|Epithelioma, malignant (morphologic abnormality)|malignant Basal cell neoplasm|BASAL CELL carcinoma OF SKIN|Basal cell tumor|Basal cell cancer|basal cell neoplasm|Basal cell tumor (morphologic abnormality)|Rodent ulcer|Epithelioma basal cell (disorder)|Basal cell carcinoma of skin (disorder)|Basal cell carcinoma NOS (morphologic ab…	basal cell carcinoma 7	RCA	1	1
DOID:305	carcinoma	malignant Epithelioma|malignant epithelioma|epithelioma|carcinoma|Epithelioma, malignant (morphologic abnormality)	basal cell carcinoma 7	RCA	1	1
DOID:2513	basal cell carcinoma	malignant epithelioma|carcinoma|Epithelioma, malignant (morphologic abnormality)|malignant Epithelioma|epithelioma|Rodent ulcer|Basal cell neoplasm (morphologic abnormality)|Epithelioma basal cell (disorder)|malignant basal cell tumor (morphologic abnormality)|Basal cell carcinoma of skin (disorder)|Basal cell tumor (morphologic abnormality)|basal cell carcinoma|Basal cell neoplasm NOS (morpholog…	basal cell carcinoma, somatic	RCA	1	1
DOID:305	carcinoma	malignant epithelioma|carcinoma|Epithelioma, malignant (morphologic abnormality)|malignant Epithelioma|epithelioma	basal cell carcinoma, somatic	RCA	1	1
DOID:225	syndrome	syndrome, NOS|syndrome	battered child syndrome	RCA	1	1
DOID:0060058	lymphoma	lymphoid cancer	b-cell non-hodgkin lymphoma, high-grade	RCA	1	1
DOID:0060060	non-Hodgkin lymphoma		b-cell non-hodgkin lymphoma, high-grade	RCA	1	1
DOID:225	syndrome	syndrome, NOS|syndrome	bent bone dysplasia syndrome	RCA	1	1
DOID:10241	thalassemia	thalassemia Hb-S disease without crisis|Sickle-cell thalassemia with crisis|thalassemia Hb-S disease with crisis|Sickle-cell thalassemia without crisis	beta thalassemia/hemoglobin e disease	RCA	1	1
DOID:12241	beta thalassemia	thalassemia Hb-S disease without crisis|Sickle-cell thalassemia with crisis|thalassemia Hb-S disease with crisis|Sickle-cell thalassemia without crisis|	beta thalassemia/hemoglobin e disease	RCA	1	1
DOID:5379	hemoglobin E disease	thalassemia Hb-S disease without crisis|Sickle-cell thalassemia with crisis|thalassemia Hb-S disease with crisis|Sickle-cell thalassemia without crisis||Hb-E disease|Hemoglobin E disease (disorder)|Hemoglobin E disease	beta thalassemia/hemoglobin e disease	RCA	1	1
DOID:2913	acute pancreatitis	acute pancreatitis (disorder)|acute pancreatitis NOS (disorder)|PANCREATITIS NECROTIZING|acute necrotizing pancreatitis|acute pancreatitis NOS|acute pancreatitis (disorder) [Ambiguous]|acute necrotizing pancreatitis (disorder)|acute pancreatitis unspecified (disorder)	biliary acute pancreatitis	RCA	1	1
DOID:4989	pancreatitis	acute pancreatitis (disorder)|acute pancreatitis NOS (disorder)|PANCREATITIS NECROTIZING|acute necrotizing pancreatitis|acute pancreatitis NOS|acute pancreatitis (disorder) [Ambiguous]|acute necrotizing pancreatitis (disorder)|acute pancreatitis unspecified (disorder)|Pancreatitis NOS|Pancreatitis (disorder)|pancreatitis	biliary acute pancreatitis	RCA	1	1
DOID:8670	eating disorder		binge eating disorder	RCA	1	1
DOID:5419	schizophrenia	schizophrenia-1	biplolar disorder and schizophrenia	RCA	1	1
DOID:3312	bipolar disorder	manic depression|bipolar depression|bipolar disorder manic phase|mixed bipolar disorder|Manic bipolar I disorder|manic disorder|Manic Bipolar Affective disorder|Manic Depressive disorder	bipolar disorder (age of onset and psychomotor symptoms)	RCA	1	1
DOID:1470	major depressive disorder	single major depressive episode|recurrent major depression	bipolar disorder and major depressive disorder (combined)	RCA	1	1
DOID:3312	bipolar disorder	single major depressive episode|recurrent major depression|manic disorder|Manic Bipolar Affective disorder|Manic bipolar I disorder|mixed bipolar disorder|bipolar depression|bipolar disorder manic phase|Manic Depressive disorder|manic depression	bipolar disorder and major depressive disorder (combined)	RCA	1	1
DOID:3312	bipolar disorder	schizophrenia-1|bipolar depression|Manic Depressive disorder|Manic Bipolar Affective disorder|manic disorder|mixed bipolar disorder|bipolar disorder manic phase|manic depression|Manic bipolar I disorder	bipolar disorder and schizophrenia	RCA	1	1
DOID:5419	schizophrenia	schizophrenia-1	bipolar disorder and schizophrenia	RCA	1	1
DOID:3312	bipolar disorder	manic disorder|Manic bipolar I disorder|Manic Depressive disorder|mixed bipolar disorder|bipolar depression|bipolar disorder manic phase|manic depression|Manic Bipolar Affective disorder	bipolar disorder suicide	RCA	1	1
DOID:5418	schizoaffective disorder		bipolar schizoaffective disorder	RCA	1	1
DOID:12663	blastomycosis	Blastomycosis (disorder)|Blastomycotic infection NOS (disorder)|Infection by Blastomyces dermatitidis (disorder)|North American blastomycosis (disorder) [Ambiguous]|North American blastomycosis|Gilchrist's disease (disorder)|(Other dermatophytosis) or (blastomycosis)|North American blastomycosis [dup] (disorder)|North American blastomycosis (disorder)|Blastomyces Dermatitidis Infection|Blastomyco…	blastomycosis; brazilian	RCA	1	1
DOID:225	syndrome	syndrome, NOS|syndrome	blepharophimosis-ptosis-intellectual disability syndrome	RCA	1	1
DOID:1432	blindness	Blindness and low vis.|Blindness or low vision NOS (finding)|Blindness or low vision NOS	blindness and low vision	RCA	1	1
DOID:225	syndrome	syndrome|syndrome, NOS	blood pressure, arterial cholesterol insulin resistance metabolic syndrome	RCA	1	1
DOID:9351	diabetes mellitus	Diabetes NOS|Diabetes mellitus|diabetes mellitus|Diabetes mellitus (disorder)|Diabetes	blood pressure, arterial diabetes, type 2 insulin	RCA	1	1
DOID:4500	hypokalemia		blood pressure, arterial diuretic effects heart rate hypokalemia	RCA	1	1
DOID:162	cancer	malignant tumor|primary cancer|malignant neoplasm	blood-related cancer	RCA	1	1
DOID:9351	diabetes mellitus	Diabetes mellitus (disorder)|Diabetes|Diabetes mellitus|diabetes mellitus|Diabetes NOS	body fat body mass diabetes, type 2 lipoprotein	RCA	1	1
DOID:3083	chronic obstructive pulmonary disease	COLD (chronic obstructive lung disease)|chronic obstructive pulmonary disease finding|chronic obstructive lung disease [Ambiguous]|chronic obstructive airways disease NOS|chronic obstructive lung disease (disorder)|COPD|chronic obstructive lung disease|CHRONIC OBSTRUCTIVE pulmonary DISEASE|COPD NOS|chronic obstructive airways disease NOS (disorder)|chronic obstructive airway disease	body mass in chronic obstructive pulmonary disease	RCA	1	1
DOID:9970	obesity		body mass obesity	RCA	1	1
DOID:225	syndrome	syndrome, NOS|syndrome	body mass polycystic ovarian syndrome	RCA	1	1
DOID:11476	osteoporosis		bone density osteopenia osteoporosis	RCA	1	1
DOID:11476	osteoporosis		bone mineral density qtl 12, osteoporosis	RCA	1	1
DOID:10930	borderline personality disorder	character disorder|	borderline personality disorder and aggression	RCA	1	1
DOID:1510	personality disorder	character disorder	borderline personality disorder and aggression	RCA	1	1
DOID:10908	hydrocephalus	syndrome, NOS|syndrome|hydrocephalus|Hydrocephalus (disorder)|Hydrocephalus, nonsyndromic, autosomal recessive	bor-duane hydrocephalus contiguous gene syndrome	RCA	0	1
DOID:225	syndrome	syndrome, NOS|syndrome	bor-duane hydrocephalus contiguous gene syndrome	RCA	1	1
DOID:0050581	brachydactyly		brachydactyly, type a1, c	RCA	1	1
DOID:3526	cerebral infarction	Cerebral infarct|Cerebral infarction NOS|Cerebral infarction|Cerebral infarction NOS (disorder)|CVA - Cerebral infarction	brain hemorrhage cerebral infarct, atherothrombotic stroke, lacunar	RCA	1	1
DOID:5419	schizophrenia	schizophrenia-1	brain imaging in schizophrenia (interaction)	RCA	1	1
DOID:225	syndrome	syndrome|syndrome, NOS	brain tumor-polyposis syndrome 2	RCA	1	1
DOID:225	syndrome	syndrome|syndrome, NOS	branchiootic syndrome 1	RCA	1	1
DOID:162	cancer	malignant neoplasm|primary cancer|malignant tumor	breast and colorectal cancer, susceptibility to	RCA	1	1
DOID:9256	colorectal cancer		breast and colorectal cancer, susceptibility to	RCA	1	1
DOID:1612	breast cancer	primary cancer|malignant neoplasm|malignant tumor|breast tumor|primary breast cancer|mammary cancer|malignant tumor of the breast|mammary tumor|malignant neoplasm of breast|Ca breast - NOS|breast cancer	breast cancer (prognosis)	RCA	1	1
DOID:162	cancer	primary cancer|malignant neoplasm|malignant tumor	breast cancer (prognosis)	RCA	1	1
DOID:1612	breast cancer	malignant neoplasm|malignant tumor|primary cancer|mammary tumor|breast tumor|malignant neoplasm of breast|malignant tumor of the breast|mammary cancer|Ca breast - NOS|primary breast cancer|breast cancer	breast cancer (survival)	RCA	1	1
DOID:162	cancer	malignant neoplasm|malignant tumor|primary cancer	breast cancer (survival)	RCA	1	1
DOID:1612	breast cancer	mammary cancer|malignant neoplasm of breast|breast tumor|malignant tumor of the breast|mammary tumor|breast cancer|primary breast cancer|Ca breast - NOS	breast cancer breast disease, benign	RCA	1	1
DOID:162	cancer	mammary cancer|malignant neoplasm of breast|breast tumor|malignant tumor of the breast|mammary tumor|breast cancer|primary breast cancer|Ca breast - NOS|||malignant neoplasm|primary cancer|malignant tumor	breast cancer breast disease, benign	RCA	1	1
DOID:3463	breast disease	mammary cancer|malignant neoplasm of breast|breast tumor|malignant tumor of the breast|mammary tumor|breast cancer|primary breast cancer|Ca breast - NOS||	breast cancer breast disease, benign	RCA	1	1
DOID:1324	lung cancer	malignant neoplasm|primary cancer|malignant tumor|malignant neoplasm|primary cancer|malignant tumor|Ca breast - NOS|breast tumor|malignant tumor of the breast|malignant neoplasm of breast|mammary tumor|breast cancer|mammary cancer|primary breast cancer|	breast cancer lung cancer	RCA	1	1
DOID:1612	breast cancer	malignant neoplasm|primary cancer|malignant tumor|malignant neoplasm|primary cancer|malignant tumor|Ca breast - NOS|breast tumor|malignant tumor of the breast|malignant neoplasm of breast|mammary tumor|breast cancer|mammary cancer|primary breast cancer	breast cancer lung cancer	RCA	1	1
DOID:162	cancer	malignant neoplasm|primary cancer|malignant tumor	breast cancer lung cancer	RCA	1	1
DOID:1612	breast cancer	primary cancer|malignant neoplasm|malignant tumor|primary cancer|malignant neoplasm|malignant tumor|neoplasm of ovary (disorder)|ovarian neoplasm|primary malignant neoplasm of ovary and other uterine adnexa (disorder)|tumor of the Ovary|malignant tumor of ovary (disorder)|primary ovarian cancer|ovarian cancer|malignant tumour of ovary|malignant Ovarian tumor|ovary neoplasm|ovary cancer|Ca breast …	breast cancer ovarian cancer	RCA	1	1
DOID:162	cancer	primary cancer|malignant neoplasm|malignant tumor	breast cancer ovarian cancer	RCA	1	1
DOID:2394	ovarian cancer	primary cancer|malignant neoplasm|malignant tumor|primary cancer|malignant neoplasm|malignant tumor|neoplasm of ovary (disorder)|ovarian neoplasm|primary malignant neoplasm of ovary and other uterine adnexa (disorder)|tumor of the Ovary|malignant tumor of ovary (disorder)|primary ovarian cancer|ovarian cancer|malignant tumour of ovary|malignant Ovarian tumor|ovary neoplasm|ovary cancer	breast cancer ovarian cancer	RCA	1	1
DOID:1612	breast cancer	malignant tumor|malignant neoplasm|primary cancer|malignant neoplasm of breast|malignant tumor of the breast|breast tumor|mammary cancer|primary breast cancer|Ca breast - NOS|mammary tumor|breast cancer	breast cancer survival	RCA	1	1
DOID:162	cancer	malignant tumor|malignant neoplasm|primary cancer	breast cancer survival	RCA	1	1
DOID:1612	breast cancer	malignant neoplasm|malignant tumor|primary cancer|primary breast cancer|mammary tumor|mammary cancer|malignant tumor of the breast|breast cancer|malignant neoplasm of breast|Ca breast - NOS|breast tumor	breast cancer, poor survival after chemotherapy for	RCA	1	1
DOID:162	cancer	malignant neoplasm|malignant tumor|primary cancer	breast cancer, poor survival after chemotherapy for	RCA	1	1
DOID:162	cancer	malignant tumor|primary cancer|malignant neoplasm	breast-ovarian cancer, familial, susceptibility to, 4	RCA	1	1
DOID:14775	type VI Ehlers-Danlos syndrome	syndrome|syndrome, NOS|Kyphoscoliosis type|brittle cornea syndrome	brittle cornea syndrome 2	RCA	1	1
DOID:225	syndrome	syndrome|syndrome, NOS	brittle cornea syndrome 2	RCA	1	1
DOID:299	adenocarcinoma	adenocarcinoma NOS (morphologic abnormality)|adenocarcinoma|adenocarcinomas|adenocarcinoma, no subtype (morphologic abnormality)	bronchiolo-alveolar adenocarcinoma (c34.-)	RCA	1	1
DOID:4926	bronchiolo-alveolar adenocarcinoma	adenocarcinoma NOS (morphologic abnormality)|adenocarcinoma|adenocarcinomas|adenocarcinoma, no subtype (morphologic abnormality)|Bronchioloalveolar carcinoma (disorder)|Alveolar adenocarcinoma (morphologic abnormality)|Bronchiolo-alveolar adenocarcinoma (morphologic abnormality)|Bronchioalveolar lung carcinoma|Bronchioloalveolar adenocarcinoma	bronchiolo-alveolar adenocarcinoma (c34.-)	RCA	1	1
DOID:6132	bronchitis	lower respiratory tract infection (disorder)|Bronchitis NOS (disorder)|Chest infection (& NOS)|chest cold|acute bronchitis NOS|Chest infection NOS (disorder)|Bronchitis (disorder)|acute bronchitis NOS (disorder)|Bronchitis unspecified (disorder)|Bronchitis NOS|Bronchitis - acute|acute bronchitis|Bronchitis, not specified as acute or chronic|chronic bronchitis|acute Bronchitis|recurrent wheezy bro…	bronchitis unspecified	RCA	1	1
DOID:0050694	Brown-Vialetto-Van Laere syndrome	syndrome|syndrome, NOS|	brown-vialetto-van laere syndrome 2	RCA	1	1
DOID:225	syndrome	syndrome|syndrome, NOS	brown-vialetto-van laere syndrome 2	RCA	1	1
DOID:1037	lymphoblastic leukemia		burkitt; acute lymphoblastic leukemia (type)	RCA	1	1
DOID:1240	leukemia		burkitt; acute lymphoblastic leukemia (type)	RCA	1	1
DOID:10223	dermatomyositis	dermatopolymyositis|Polymyositis with skin involvement|Dermatopolymyositis, unspecified	c9 deficiency with dermatomyositis	RCA	1	1
DOID:162	cancer	primary cancer|malignant neoplasm|malignant tumor	cancer progression/metastasis	RCA	1	1
DOID:10283	prostate cancer	malignant neoplasm|malignant tumor|primary cancer|malignant neoplasm|malignant tumor|primary cancer|malignant neoplasm|malignant tumor|primary cancer|malignant tumor of the breast|malignant neoplasm of breast|mammary tumor|breast cancer|primary breast cancer|mammary cancer|breast tumor|Ca breast - NOS|prostatic cancer|malignant tumor of the prostate|malignant tumor of prostate (disorder)|prostate…	cancer, breast cancer and prostate cancer	RCA	1	1
DOID:1612	breast cancer	malignant neoplasm|malignant tumor|primary cancer|malignant neoplasm|malignant tumor|primary cancer|malignant neoplasm|malignant tumor|primary cancer|malignant tumor of the breast|malignant neoplasm of breast|mammary tumor|breast cancer|primary breast cancer|mammary cancer|breast tumor|Ca breast - NOS	cancer, breast cancer and prostate cancer	RCA	1	1
DOID:162	cancer	malignant neoplasm|malignant tumor|primary cancer	cancer, breast cancer and prostate cancer	RCA	1	1
DOID:1508	candidiasis	Disseminated candidiasis (disorder)|systemic candidiasis|Disseminated candidiasis	candidiasis, familial, 5, autosomal recessive	RCA	1	1
DOID:1508	candidiasis	Disseminated candidiasis (disorder)|Disseminated candidiasis|systemic candidiasis	candidiasis, familial, 6, autosomal dominant	RCA	1	1
DOID:1508	candidiasis	Disseminated candidiasis (disorder)|Disseminated candidiasis|systemic candidiasis	candidiasis, familial, 7	RCA	1	1
DOID:225	syndrome	syndrome|syndrome, NOS	carasil syndrome	RCA	1	1
DOID:305	carcinoma	Epithelioma, malignant (morphologic abnormality)|malignant epithelioma|epithelioma|malignant Epithelioma|carcinoma	carcinoma in situ of oral cavity, oesophagus and stomach	RCA	1	1
DOID:305	carcinoma	carcinoma|malignant Epithelioma|epithelioma|Epithelioma, malignant (morphologic abnormality)|malignant epithelioma	carcinoma in situ of other and unspecified digestive organs	RCA	1	1
DOID:305	carcinoma	carcinoma|Epithelioma, malignant (morphologic abnormality)|malignant epithelioma|malignant Epithelioma|epithelioma	carcinoma, anaplastic nos	RCA	1	1
DOID:305	carcinoma	malignant epithelioma|malignant Epithelioma|carcinoma|epithelioma|Epithelioma, malignant (morphologic abnormality)	carcinoma, basal cell	RCA	1	1
DOID:305	carcinoma	carcinoma|epithelioma|Epithelioma, malignant (morphologic abnormality)|malignant epithelioma|malignant Epithelioma	carcinoma, endometrioid	RCA	1	1
DOID:305	carcinoma	Epithelioma, malignant (morphologic abnormality)|malignant Epithelioma|malignant epithelioma|epithelioma|carcinoma	carcinoma, hepatocellular	RCA	1	1
DOID:305	carcinoma	carcinoma|epithelioma|malignant Epithelioma|malignant epithelioma|Epithelioma, malignant (morphologic abnormality)	carcinoma, non-small-cell lung	RCA	1	1
DOID:305	carcinoma	malignant epithelioma|malignant Epithelioma|epithelioma|Epithelioma, malignant (morphologic abnormality)|carcinoma	carcinoma, renal cell	RCA	1	1
DOID:305	carcinoma	Epithelioma, malignant (morphologic abnormality)|epithelioma|carcinoma|malignant Epithelioma|malignant epithelioma	carcinoma, small cell	RCA	1	1
DOID:305	carcinoma	malignant Epithelioma|epithelioma|carcinoma|Epithelioma, malignant (morphologic abnormality)|malignant epithelioma	carcinoma, squamous cell	RCA	1	1
DOID:10534	stomach cancer	malignant neoplasm|malignant tumor|primary cancer|malignant neoplasm|malignant tumor|primary cancer|Ca cardia - stomach|malignant neoplasm of cardia of stomach|Ca body - stomach (disorder)|malignant tumor of body of stomach (disorder)|malignant neoplasm of greater curvature of stomach, NOS|malignant neoplasm of greater curvature of stomach, unspecified|malignant tumor of greater curve of stomach …	cardia cancer stomach cancer	RCA	1	1
DOID:10548	cardia cancer	malignant neoplasm|malignant tumor|primary cancer|malignant neoplasm|malignant tumor|primary cancer|Ca cardia - stomach|malignant neoplasm of cardia of stomach	cardia cancer stomach cancer	RCA	1	1
DOID:162	cancer	malignant neoplasm|malignant tumor|primary cancer	cardia cancer stomach cancer	RCA	1	1
DOID:2370	diabetic nephropathy		cardiac death diabetes, type 1 diabetic nephropathy mortality	RCA	1	1
DOID:9351	diabetes mellitus	diabetes mellitus|Diabetes NOS|Diabetes mellitus (disorder)|Diabetes mellitus|Diabetes	cardiac death diabetes, type 1 diabetic nephropathy mortality	RCA	1	1
DOID:5844	myocardial infarction	MI - Myocardial infarction|heart attack|Myocardial infarction (disorder)|Attack - heart|Myocardial infarct|Myocardial Infarct|Myocardial Infarctions|Myocardial infarction NOS|Myocardial infarction	cardiac death myocardial infarct stroke	RCA	1	1
DOID:0050713	fatal infantile encephalocardiomyopathy	Cardioencephalomyopathy, fatal infantile, due to cytochrome c oxidase deficiency|fatal infantile Cardioencephalomyopathy due to cytochrome c oxidase deficiency	cardioencephalomyopathy, fatal infantile, due to cytochrome c oxidase deficiency 2	RCA	1	1
DOID:0050700	cardiomyopathy	Cardiomyopathies	cardiomyopathies	RCA	1	1
DOID:0050700	cardiomyopathy	Cardiomyopathies	cardiomyopathy, dilated	RCA	1	1
DOID:0050700	cardiomyopathy	Cardiomyopathies	cardiomyopathy, dilated, 1hh	RCA	1	1
DOID:0050700	cardiomyopathy	Cardiomyopathies	cardiomyopathy, dilated, 1ii	RCA	1	1
DOID:0050700	cardiomyopathy	Cardiomyopathies	cardiomyopathy, dilated, 1jj	RCA	1	1
DOID:0050700	cardiomyopathy	Cardiomyopathies	cardiomyopathy, dilated, 1kk	RCA	1	1
DOID:0050700	cardiomyopathy	Cardiomyopathies	cardiomyopathy, dilated, 2b	RCA	1	1
DOID:0050700	cardiomyopathy	Cardiomyopathies	cardiomyopathy, familial hypertrophic	RCA	1	1
DOID:0050700	cardiomyopathy	Cardiomyopathies	cardiomyopathy, familial hypertrophic 17	RCA	1	1
DOID:0050700	cardiomyopathy	Cardiomyopathies	cardiomyopathy, familial hypertrophic, 16	RCA	1	1
DOID:0050700	cardiomyopathy	Cardiomyopathies	cardiomyopathy, familial hypertrophic, 18	RCA	1	1
DOID:0050700	cardiomyopathy	Cardiomyopathies	cardiomyopathy, familial hypertrophic, 19	RCA	1	1
DOID:0050700	cardiomyopathy	Cardiomyopathies	cardiomyopathy, familial hypertrophic, 20	RCA	1	1
DOID:0050700	cardiomyopathy	Cardiomyopathies	cardiomyopathy, idiopathic dilated	RCA	1	1
DOID:1936	atherosclerosis		carotid atherosclerosis	RCA	1	1
DOID:1936	atherosclerosis		carotid atherosclerosis in hiv infection	RCA	1	1
DOID:526	Human immunodeficiency virus infectious disease	HIV infection	carotid atherosclerosis in hiv infection	RCA	1	1
DOID:13001	carotid stenosis	Carotid artery stenosis (disorder)|Stenosis, carotid artery	carotid stenosis, susceptibility to	RCA	1	1
DOID:225	syndrome	syndrome, NOS|syndrome	carpenter syndrome	RCA	1	1
DOID:225	syndrome	syndrome|syndrome, NOS	carpenter syndrome 2	RCA	1	1
DOID:1686	glaucoma	syndrome|syndrome, NOS|	cataract glaucoma retinal detachment visual acuity vogt-koyanagi-harada syndrome	RCA	1	1
DOID:225	syndrome	syndrome|syndrome, NOS	cataract glaucoma retinal detachment visual acuity vogt-koyanagi-harada syndrome	RCA	1	1
DOID:5327	retinal detachment	syndrome|syndrome, NOS||	cataract glaucoma retinal detachment visual acuity vogt-koyanagi-harada syndrome	RCA	1	1
DOID:83	cataract	syndrome|syndrome, NOS|||	cataract glaucoma retinal detachment visual acuity vogt-koyanagi-harada syndrome	RCA	1	1
DOID:83	cataract		cataract, autosomal dominant, multiple types 2	RCA	1	1
DOID:83	cataract		cataract, autosomal recessive congenital 4	RCA	1	1
DOID:83	cataract		cataract, autosomal recessive congenital 5	RCA	1	1
DOID:83	cataract		cataract, congenital	RCA	1	1
DOID:83	cataract		cataract, congenital cerulean type	RCA	1	1
DOID:83	cataract		cataract, cortical pulverulent, late-onset	RCA	1	1
DOID:83	cataract		cataract, polymorphic and lamellar	RCA	1	1
DOID:83	cataract		cataract, progressive polymorphic cortical	RCA	1	1
DOID:83	cataract		cataract, pulverulent	RCA	1	1
DOID:83	cataract		cataract, pulverulent, autosomal dominant	RCA	1	1
DOID:9351	diabetes mellitus	Diabetes mellitus|diabetes mellitus|Diabetes|Diabetes mellitus (disorder)|Diabetes NOS	cataracts in type 2 diabetes	RCA	1	1
DOID:225	syndrome	syndrome|syndrome, NOS	catel-manzke syndrome	RCA	1	1
DOID:13582	potassium deficiency	potassium deficiency|K deficiency	cathepsin k deficiency	RCA	0	0
DOID:225	syndrome	syndrome|syndrome, NOS	caudal regression syndrome	RCA	1	1
DOID:10608	celiac disease	Inflammatory disorder of joint||atrophic Arthritis|Arthritis or polyarthritis, rheumatic|Idiopathic steatorrhea|Celiac disease (disorder)|Coeliac disease|Celiac disease|celiac sprue|Steatorrhoea - idiopathic|Celiac disease NOS (disorder)|Coeliac disease [Ambiguous]	celiac disease and rheumatoid arthritis	RCA	1	1
DOID:7148	rheumatoid arthritis	Inflammatory disorder of joint||atrophic Arthritis|Arthritis or polyarthritis, rheumatic	celiac disease and rheumatoid arthritis	RCA	1	1
DOID:848	arthritis	Inflammatory disorder of joint	celiac disease and rheumatoid arthritis	RCA	1	1
DOID:3526	cerebral infarction	Cerebral infarction NOS|Cerebral infarction|Cerebral infarct|Cerebral infarction NOS (disorder)|CVA - Cerebral infarction	cerebral infarct, atherosclerotic	RCA	1	1
DOID:3526	cerebral infarction	Cerebral infarction|CVA - Cerebral infarction|Cerebral infarction NOS (disorder)|Cerebral infarction NOS|Cerebral infarct	cerebral infarct, atherosclerotic cholesterol, hdl intima media thickness triglycerides	RCA	1	1
DOID:3526	cerebral infarction	CVA - Cerebral infarction|Cerebral infarction NOS (disorder)|Cerebral infarction NOS|Cerebral infarction|Cerebral infarct	cerebral infarct, atherothrombotic	RCA	1	1
DOID:225	syndrome	syndrome|syndrome, NOS	cerebral-cerebellar-coloboma syndrome, x-linked	RCA	1	1
DOID:225	syndrome	syndrome|syndrome, NOS	cerebrooculofacioskeletal syndrome 3	RCA	1	1
DOID:6713	cerebrovascular disease	cerebrovascular disorder	cerebrovascular disease, occlusive	RCA	1	1
DOID:305	carcinoma	malignant Epithelioma|carcinoma|malignant epithelioma|epithelioma|Epithelioma, malignant (morphologic abnormality)	cervical carcinoma	RCA	1	1
DOID:543	dystonia	dystonia|Dystonia, unspecified|Dystonia (finding)	cervical dystonia	RCA	1	1
DOID:10595	Charcot-Marie-Tooth disease	Charcot-Marie-Tooth disease (disorder)|Charcot Marie Tooth muscular atrophy|CMT - Charcot-Marie-Tooth disease|Peroneal muscular atrophy NOS (disorder)|Charcot-Marie-Tooth disease|Peroneal muscular atrophy	charcot-marie-tooth disease type 1b	RCA	1	1
DOID:10595	Charcot-Marie-Tooth disease	CMT - Charcot-Marie-Tooth disease|Charcot Marie Tooth muscular atrophy|Charcot-Marie-Tooth disease|Peroneal muscular atrophy|Peroneal muscular atrophy NOS (disorder)|Charcot-Marie-Tooth disease (disorder)	charcot-marie-tooth disease, axonal, type 20	RCA	1	1
DOID:10595	Charcot-Marie-Tooth disease	Charcot-Marie-Tooth disease (disorder)|Charcot-Marie-Tooth disease|CMT - Charcot-Marie-Tooth disease|Charcot Marie Tooth muscular atrophy|Peroneal muscular atrophy NOS (disorder)|Peroneal muscular atrophy	charcot-marie-tooth disease, axonal, type 2q	RCA	1	1
DOID:10595	Charcot-Marie-Tooth disease	Charcot Marie Tooth muscular atrophy|CMT - Charcot-Marie-Tooth disease|Charcot-Marie-Tooth disease (disorder)|Peroneal muscular atrophy|Charcot-Marie-Tooth disease|Peroneal muscular atrophy NOS (disorder)	charcot-marie-tooth disease, dominant intermediate e	RCA	1	1
DOID:10595	Charcot-Marie-Tooth disease	CMT - Charcot-Marie-Tooth disease|Charcot-Marie-Tooth disease (disorder)|Peroneal muscular atrophy NOS (disorder)|Charcot-Marie-Tooth disease|Charcot Marie Tooth muscular atrophy|Peroneal muscular atrophy	charcot-marie-tooth disease, dominant intermediate f	RCA	1	1
DOID:10595	Charcot-Marie-Tooth disease	Peroneal muscular atrophy NOS (disorder)|Peroneal muscular atrophy|Charcot-Marie-Tooth disease (disorder)|CMT - Charcot-Marie-Tooth disease|Charcot Marie Tooth muscular atrophy|Charcot-Marie-Tooth disease	charcot-marie-tooth disease, type 4f	RCA	1	1
DOID:8857	lupus erythematosus	Lupus erythematosus NOS (disorder)|Lupus erythematosus (disorder)|lupus|Lupus Erythematosus	chilblain lupus	RCA	1	1
DOID:8857	lupus erythematosus	lupus|Lupus erythematosus NOS (disorder)|Lupus erythematosus (disorder)|Lupus Erythematosus	chilblain lupus 2	RCA	1	1
DOID:2841	asthma	chronic obstructive asthma with acute exacerbation|bronchial hyperreactivity|Exercise induced asthma|chronic obstructive asthma with status asthmaticus|Exercise-induced asthma|Exercise-induced asthma (disorder)|exercise-induced asthma|chronic obstructive asthma|Bronchial hypersensitivity	childhood asthma	RCA	1	1
DOID:225	syndrome	syndrome, NOS|syndrome	chime syndrome	RCA	1	1
DOID:9446	cholangitis		cholangitis, sclerosing	RCA	1	1
DOID:10923	sickle cell anemia	Hb-S/Hb-C disease|Hemoglobin S disease without crisis (disorder)|Hb-SS disease without crisis|Hb SC disease|hemoglobin SC disease|Sickle-cell/Hb-C disease without crisis	cholelithiasis-related traits in sickle cell anemia	RCA	1	1
DOID:2355	anemia	Hb-S/Hb-C disease|Hemoglobin S disease without crisis (disorder)|Hb-SS disease without crisis|Hb SC disease|hemoglobin SC disease|Sickle-cell/Hb-C disease without crisis|	cholelithiasis-related traits in sickle cell anemia	RCA	1	1
DOID:13580	cholestasis	Obstruction of bile duct|Obstruction of bile duct NOS (disorder)|cholestasis|Obstruction of bile duct (disorder)|Occlusion of bile duct (disorder)|Cholestasis (finding)|bile occlusion	cholestasis, intrahepatic, of pregnancy, 3	RCA	1	1
DOID:13580	cholestasis	Obstruction of bile duct (disorder)|Occlusion of bile duct (disorder)|Obstruction of bile duct NOS (disorder)|cholestasis|Cholestasis (finding)|Obstruction of bile duct|bile occlusion	cholestasis, progressive canalicular	RCA	1	1
DOID:9351	diabetes mellitus	Diabetes NOS|Diabetes mellitus|diabetes mellitus|Diabetes mellitus (disorder)|Diabetes	cholesterol cholesterol, ldl diabetes, type 2 insulin triglycerides	RCA	1	1
DOID:9970	obesity		cholesterol, hdl obesity	RCA	1	1
DOID:11802	protein deficiency	protein deficiency	cholesteryl ester transfer protein deficiency	RCA	1	1
DOID:1156	pseudogout	pseudogout|calcium pyrophosphate deposition disease|Chondrocalcinosis|chondrocalcinosis|Pseudogout (disorder)	chondrocalcinosis and hypomagnesaemia	RCA	1	1
DOID:0050581	brachydactyly		chondrodysplasia with platyspondyly, distinctive brachydactyly, hydrocephaly, and microphthalmia	RCA	1	1
DOID:10629	microphthalmia	simple microphthalmos|microphthalmos|nanophthalmia|nanophthalmos	chondrodysplasia with platyspondyly, distinctive brachydactyly, hydrocephaly, and microphthalmia	RCA	1	1
DOID:9821	choroideremia	progressive Choroidal Atrophy	choroideremia, deafness, and mental retardation	RCA	1	1
DOID:225	syndrome	syndrome|syndrome, NOS	chromosome 10q26 deletion syndrome	RCA	1	1
DOID:225	syndrome	syndrome|syndrome, NOS	chromosome 14q11-q22 deletion syndrome	RCA	1	1
DOID:225	syndrome	syndrome|syndrome, NOS	chromosome 15q13.3 microdeletion syndrome	RCA	1	1
DOID:225	syndrome	syndrome|syndrome, NOS	chromosome 15q24 deletion syndrome	RCA	1	1
DOID:225	syndrome	syndrome|syndrome, NOS	chromosome 15q25 deletion syndrome	RCA	1	1
DOID:225	syndrome	syndrome|syndrome, NOS	chromosome 15q26-qter deletion syndrome	RCA	1	1
DOID:225	syndrome	syndrome, NOS|syndrome	chromosome 16p11.2 deletion syndrome	RCA	1	1
DOID:225	syndrome	syndrome|syndrome, NOS	chromosome 16p11.2 duplication syndrome	RCA	1	1
DOID:225	syndrome	syndrome, NOS|syndrome	chromosome 16p12.1 deletion syndrome	RCA	1	1
DOID:225	syndrome	syndrome|syndrome, NOS	chromosome 16p12.2-p11.2 deletion syndrome	RCA	1	1
DOID:225	syndrome	syndrome|syndrome, NOS	chromosome 16p13.3 deletion syndrome	RCA	1	1
DOID:225	syndrome	syndrome, NOS|syndrome	chromosome 16p13.3 duplication syndrome	RCA	1	1
DOID:225	syndrome	syndrome, NOS|syndrome	chromosome 16q22 deletion syndrome	RCA	1	1
DOID:225	syndrome	syndrome|syndrome, NOS	chromosome 17p13.3 duplication syndrome	RCA	1	1
DOID:225	syndrome	syndrome|syndrome, NOS	chromosome 17q11.2 deletion syndrome	RCA	1	1
DOID:225	syndrome	syndrome, NOS|syndrome	chromosome 17q12 deletion syndrome	RCA	1	1
DOID:225	syndrome	syndrome|syndrome, NOS	chromosome 17q12 duplication syndrome	RCA	1	1
DOID:225	syndrome	syndrome, NOS|syndrome	chromosome 17q21.31 duplication syndrome	RCA	1	1
DOID:225	syndrome	syndrome, NOS|syndrome	chromosome 17q23.1-q23.2 deletion syndrome	RCA	1	1
DOID:225	syndrome	syndrome, NOS|syndrome	chromosome 17q23.1-q23.2 duplication syndrome	RCA	1	1
DOID:225	syndrome	syndrome|syndrome, NOS	chromosome 18p deletion syndrome	RCA	1	1
DOID:225	syndrome	syndrome|syndrome, NOS	chromosome 18q deletion syndrome	RCA	1	1
DOID:225	syndrome	syndrome|syndrome, NOS	chromosome 19p13.13 deletion syndrome	RCA	1	1
DOID:225	syndrome	syndrome, NOS|syndrome	chromosome 19p13.13 duplication syndrome	RCA	1	1
DOID:225	syndrome	syndrome|syndrome, NOS	chromosome 19q13.11 deletion syndrome	RCA	1	1
DOID:225	syndrome	syndrome, NOS|syndrome	chromosome 1p32-p31 deletion syndrome	RCA	1	1
DOID:225	syndrome	syndrome|syndrome, NOS	chromosome 1p36 deletion syndrome	RCA	1	1
DOID:225	syndrome	syndrome, NOS|syndrome	chromosome 1q21.1 duplication syndrome	RCA	1	1
DOID:225	syndrome	syndrome|syndrome, NOS	chromosome 1q41-q42 deletion syndrome	RCA	1	1
DOID:225	syndrome	syndrome, NOS|syndrome	chromosome 1q43-q44 deletion syndrome	RCA	1	1
DOID:225	syndrome	syndrome, NOS|syndrome	chromosome 22q11.2 deletion syndrome, distal	RCA	1	1
DOID:225	syndrome	syndrome|syndrome, NOS	chromosome 22q11.2 microduplication syndrome	RCA	1	1
DOID:225	syndrome	syndrome, NOS|syndrome	chromosome 2p12-p11.2 deletion syndrome	RCA	1	1
DOID:225	syndrome	syndrome|syndrome, NOS	chromosome 2p16.1-p15 deletion syndrome	RCA	1	1
DOID:225	syndrome	syndrome|syndrome, NOS	chromosome 2q31.1 duplication syndrome	RCA	1	1
DOID:225	syndrome	syndrome|syndrome, NOS	chromosome 2q31.2 deletion syndrome	RCA	1	1
DOID:225	syndrome	syndrome|syndrome, NOS	chromosome 2q32-q33 deletion syndrome	RCA	1	1
DOID:225	syndrome	syndrome, NOS|syndrome	chromosome 3q29 microdeletion syndrome	RCA	1	1
DOID:225	syndrome	syndrome|syndrome, NOS	chromosome 3q29 microduplication syndrome	RCA	1	1
DOID:225	syndrome	syndrome|syndrome, NOS	chromosome 4q21 deletion syndrome	RCA	1	1
DOID:225	syndrome	syndrome|syndrome, NOS	chromosome 4q32.1-q32.2 triplication syndrome	RCA	1	1
DOID:225	syndrome	syndrome|syndrome, NOS	chromosome 5p13 duplication syndrome	RCA	1	1
DOID:225	syndrome	syndrome|syndrome, NOS	chromosome 6pter-p24 deletion syndrome	RCA	1	1
DOID:225	syndrome	syndrome, NOS|syndrome	chromosome 6q11-q14 deletion syndrome	RCA	1	1
DOID:225	syndrome	syndrome, NOS|syndrome	chromosome 6q25-q25 deletion syndrome	RCA	1	1
DOID:225	syndrome	syndrome|syndrome, NOS	chromosome 8p11 myeloproliferative syndrome	RCA	1	1
DOID:225	syndrome	syndrome, NOS|syndrome	chromosome 9p deletion syndrome	RCA	1	1
DOID:225	syndrome	syndrome, NOS|syndrome	chromosome xp11.23-p11.22 duplication syndrome	RCA	1	1
DOID:225	syndrome	syndrome|syndrome, NOS	chromosome xp21 deletion syndrome	RCA	1	1
DOID:225	syndrome	syndrome|syndrome, NOS	chromosome xq27.3-q28 duplication syndrome	RCA	1	1
DOID:225	syndrome	syndrome, NOS|syndrome	chromosome xq28 duplication syndrome	RCA	1	1
DOID:2237	hepatitis	acute and subacute liver necrosis|acute/subac. necrosis of liver|chronic persistent hepatitis|acute and subacute necrosis of liver|animal hepatitis|acute and subacute liver necrosis (disorder)|chronic persistent hepatitis (disorder)|acute hepatitis (disorder)|acute and subacute liver necrosis NOS (disorder)|acute hepatitis|chronic persistant hepatitis|chronic hepatitis	chronic active hepatitis	RCA	1	1
DOID:848	arthritis	Inflammatory disorder of joint	chronic childhood arthritis	RCA	1	1
DOID:1883	hepatitis C	chronic hepatitis C|NANBH|hepatitis nonA nonB	chronic hepatitis c infection	RCA	1	1
DOID:2237	hepatitis	chronic hepatitis C|NANBH|hepatitis nonA nonB|chronic hepatitis|acute and subacute liver necrosis|chronic persistant hepatitis|acute and subacute liver necrosis NOS (disorder)|acute hepatitis (disorder)|acute and subacute liver necrosis (disorder)|chronic persistent hepatitis|chronic persistent hepatitis (disorder)|animal hepatitis|acute and subacute necrosis of liver|acute hepatitis|acute/subac.…	chronic hepatitis c infection	RCA	1	1
DOID:1227	neutropenia		chronic idiopathic neutropenia	RCA	1	1
DOID:557	kidney disease		chronic kidney disease	RCA	1	1
DOID:557	kidney disease		chronic kidney disease and serum creatinine concentration	RCA	1	1
DOID:557	kidney disease		chronic kidney disease and serum creatinine levels	RCA	1	1
DOID:1240	leukemia		chronic myelogenous leukemia	RCA	1	1
DOID:1240	leukemia		chronic myelomonocytic leukemia	RCA	1	1
DOID:225	syndrome	syndrome, NOS|syndrome	chronic nephritic syndrome	RCA	1	1
DOID:225	syndrome	syndrome, NOS|syndrome	chronic nephritic syndrome: dense deposit disease	RCA	1	1
DOID:10976	membranous glomerulonephritis	syndrome, NOS|syndrome|Membranous Glomerulonephritis|Membranous glomerulonephritis|Membranous nephropathy NOS|membranous nephropathy|Membranous glomerulonephritis (disorder)	chronic nephritic syndrome: diffuse membranous glomerulonephritis	RCA	1	1
DOID:225	syndrome	syndrome, NOS|syndrome	chronic nephritic syndrome: diffuse membranous glomerulonephritis	RCA	1	1
DOID:2921	glomerulonephritis	syndrome, NOS|syndrome|Membranous Glomerulonephritis|Membranous glomerulonephritis|Membranous nephropathy NOS|membranous nephropathy|Membranous glomerulonephritis (disorder)|	chronic nephritic syndrome: diffuse membranous glomerulonephritis	RCA	1	1
DOID:225	syndrome	syndrome, NOS|syndrome	chronic nephritic syndrome: diffuse mesangial proliferative glomerulonephritis	RCA	1	1
DOID:2921	glomerulonephritis	syndrome, NOS|syndrome|Proliferative Glomerulonephritis|	chronic nephritic syndrome: diffuse mesangial proliferative glomerulonephritis	RCA	1	1
DOID:4778	proliferative glomerulonephritis	syndrome, NOS|syndrome|Proliferative Glomerulonephritis	chronic nephritic syndrome: diffuse mesangial proliferative glomerulonephritis	RCA	1	1
DOID:4783	mesangial proliferative glomerulonephritis	syndrome, NOS|syndrome|Proliferative Glomerulonephritis||Mesangial proliferative glomerulonephritis (disorder)	chronic nephritic syndrome: diffuse mesangial proliferative glomerulonephritis	RCA	1	1
DOID:225	syndrome	syndrome, NOS|syndrome	chronic nephritic syndrome: diffuse mesangiocapillary glomerulonephritis	RCA	1	1
DOID:2921	glomerulonephritis	syndrome, NOS|syndrome|	chronic nephritic syndrome: diffuse mesangiocapillary glomerulonephritis	RCA	1	1
DOID:225	syndrome	syndrome|syndrome, NOS	chronic nephritic syndrome: focal and segmental glomerular lesions	RCA	1	1
DOID:3083	chronic obstructive pulmonary disease	chronic obstructive airways disease NOS|COPD|chronic obstructive airway disease|chronic obstructive pulmonary disease finding|chronic obstructive lung disease (disorder)|chronic obstructive lung disease [Ambiguous]|CHRONIC OBSTRUCTIVE pulmonary DISEASE|chronic obstructive airways disease NOS (disorder)|COPD NOS|chronic obstructive lung disease|COLD (chronic obstructive lung disease)	chronic obstructive pulmonary disease (copd)	RCA	1	1
DOID:3083	chronic obstructive pulmonary disease	chronic obstructive lung disease [Ambiguous]|chronic obstructive lung disease (disorder)|chronic obstructive airways disease NOS (disorder)|COPD|chronic obstructive airways disease NOS|chronic obstructive airway disease|CHRONIC OBSTRUCTIVE pulmonary DISEASE|COPD NOS|COLD (chronic obstructive lung disease)|chronic obstructive lung disease|chronic obstructive pulmonary disease finding	chronic obstructive pulmonary disease/copd	RCA	1	1
DOID:1074	kidney failure	renal failure|KIDNEY FAILURE|renal Failure|renal failure NOS|renal failure, unspecified|renal failure syndrome (disorder)|renal failure unspecified (disorder)|renal failure unspecified	chronic renal failure	RCA	1	1
DOID:8577	ulcerative colitis	Left-sided ulcerative colitis	chronic ulcerative colitis	RCA	1	1
DOID:1884	viral hepatitis	chronic hepatitis B|acute/subac. necrosis of liver|chronic persistent hepatitis|acute hepatitis (disorder)|chronic persistent hepatitis (disorder)|animal hepatitis|chronic persistant hepatitis|acute hepatitis|acute and subacute liver necrosis|acute and subacute liver necrosis (disorder)|chronic hepatitis|acute and subacute liver necrosis NOS (disorder)|acute and subacute necrosis of liver|human v…	chronic viral hepatitis b with delta-agent	RCA	1	1
DOID:2043	hepatitis B	chronic hepatitis B	chronic viral hepatitis b with delta-agent	RCA	1	1
DOID:2237	hepatitis	chronic hepatitis B|acute/subac. necrosis of liver|chronic persistent hepatitis|acute hepatitis (disorder)|chronic persistent hepatitis (disorder)|animal hepatitis|chronic persistant hepatitis|acute hepatitis|acute and subacute liver necrosis|acute and subacute liver necrosis (disorder)|chronic hepatitis|acute and subacute liver necrosis NOS (disorder)|acute and subacute necrosis of liver	chronic viral hepatitis b with delta-agent	RCA	1	1
DOID:1884	viral hepatitis	chronic hepatitis B|acute and subacute liver necrosis NOS (disorder)|acute and subacute liver necrosis|acute hepatitis (disorder)|acute and subacute liver necrosis (disorder)|chronic persistant hepatitis|acute/subac. necrosis of liver|chronic persistent hepatitis (disorder)|animal hepatitis|chronic hepatitis|acute and subacute necrosis of liver|acute hepatitis|chronic persistent hepatitis|Unspeci…	chronic viral hepatitis b without delta-agent	RCA	1	1
DOID:2043	hepatitis B	chronic hepatitis B	chronic viral hepatitis b without delta-agent	RCA	1	1
DOID:2237	hepatitis	chronic hepatitis B|acute and subacute liver necrosis NOS (disorder)|acute and subacute liver necrosis|acute hepatitis (disorder)|acute and subacute liver necrosis (disorder)|chronic persistant hepatitis|acute/subac. necrosis of liver|chronic persistent hepatitis (disorder)|animal hepatitis|chronic hepatitis|acute and subacute necrosis of liver|acute hepatitis|chronic persistent hepatitis	chronic viral hepatitis b without delta-agent	RCA	1	1
DOID:1883	hepatitis C	NANBH|hepatitis nonA nonB|chronic hepatitis C	chronic viral hepatitis c	RCA	1	1
DOID:1884	viral hepatitis	NANBH|hepatitis nonA nonB|chronic hepatitis C|acute and subacute liver necrosis|chronic persistent hepatitis (disorder)|acute hepatitis|acute hepatitis (disorder)|chronic persistant hepatitis|acute and subacute liver necrosis (disorder)|acute/subac. necrosis of liver|animal hepatitis|acute and subacute necrosis of liver|acute and subacute liver necrosis NOS (disorder)|chronic hepatitis|chronic pe…	chronic viral hepatitis c	RCA	1	1
DOID:2237	hepatitis	NANBH|hepatitis nonA nonB|chronic hepatitis C|acute and subacute liver necrosis|chronic persistent hepatitis (disorder)|acute hepatitis|acute hepatitis (disorder)|chronic persistant hepatitis|acute and subacute liver necrosis (disorder)|acute/subac. necrosis of liver|animal hepatitis|acute and subacute necrosis of liver|acute and subacute liver necrosis NOS (disorder)|chronic hepatitis|chronic pe…	chronic viral hepatitis c	RCA	1	1
DOID:306	dyskinetic syndrome	Dyskinesia	ciliary dyskinesia, primary, 14	RCA	1	1
DOID:306	dyskinetic syndrome	Dyskinesia	ciliary dyskinesia, primary, 15	RCA	1	1
DOID:306	dyskinetic syndrome	Dyskinesia	ciliary dyskinesia, primary, 16	RCA	1	1
DOID:306	dyskinetic syndrome	Dyskinesia	ciliary dyskinesia, primary, 17	RCA	1	1
DOID:306	dyskinetic syndrome	Dyskinesia	ciliary dyskinesia, primary, 18	RCA	1	1
DOID:306	dyskinetic syndrome	Dyskinesia	ciliary dyskinesia, primary, 19	RCA	1	1
DOID:306	dyskinetic syndrome	Dyskinesia	ciliary dyskinesia, primary, 20	RCA	1	1
DOID:5082	liver cirrhosis	cirrhosis|liver cirrhosis|Cirrhosis of liver NOS|Cirrhosis of liver (disorder)|Cirrhosis of liver NOS (disorder)|Cirrhosis	cirrhosis due to liver phosphorylase kinase deficiency	RCA	1	1
DOID:5082	liver cirrhosis	Cirrhosis|liver cirrhosis|Cirrhosis of liver (disorder)|cirrhosis|Cirrhosis of liver NOS (disorder)|Cirrhosis of liver NOS	cirrhosis, alcoholic	RCA	1	1
DOID:5082	liver cirrhosis	Cirrhosis of liver NOS (disorder)|Cirrhosis of liver (disorder)|Cirrhosis|liver cirrhosis|Cirrhosis of liver NOS|cirrhosis	cirrhosis, biliary primary	RCA	1	1
DOID:5082	liver cirrhosis	Cirrhosis of liver NOS|Cirrhosis of liver NOS (disorder)|Cirrhosis of liver (disorder)|liver cirrhosis|Cirrhosis|cirrhosis	cirrhosis, cryptogenic	RCA	1	1
DOID:5082	liver cirrhosis	liver cirrhosis|Cirrhosis of liver NOS (disorder)|cirrhosis|Cirrhosis|Cirrhosis of liver (disorder)|Cirrhosis of liver NOS	cirrhosis, primary biliary	RCA	1	1
DOID:299	adenocarcinoma	adenocarcinoma|adenocarcinomas|adenocarcinoma, no subtype (morphologic abnormality)|adenocarcinoma NOS (morphologic abnormality)	clear cell adenocarcinoma nos	RCA	1	1
DOID:4468	clear cell adenocarcinoma	adenocarcinoma|adenocarcinomas|adenocarcinoma, no subtype (morphologic abnormality)|adenocarcinoma NOS (morphologic abnormality)|Wolffian duct neoplasm|Mesonephroma, malignant (morphologic abnormality)|Mesonephroma NOS (morphologic abnormality)|Water-clear cell carcinoma|Mesonephroid Clear cell carcinoma|Clear cell adenocarcinoma (morphologic abnormality)|Clear cell adenocarcinoma NOS (morphologi…	clear cell adenocarcinoma nos	RCA	1	1
DOID:305	carcinoma	epithelioma|carcinoma|malignant epithelioma|Epithelioma, malignant (morphologic abnormality)|malignant Epithelioma	clear cell renal cell carcinoma	RCA	1	1
DOID:4450	renal cell carcinoma	epithelioma|carcinoma|malignant epithelioma|Epithelioma, malignant (morphologic abnormality)|malignant Epithelioma|hypernephroma (disorder)|renal cell carcinoma (morphologic abnormality)|renal cell carcinoma, stage Unspecified|RCC|adenocarcinoma of kidney	clear cell renal cell carcinoma	RCA	1	1
DOID:9296	cleft lip	hare lip|cleft lip, unilateral, complete|Labium leporinum|cheiloschisis|complete unilateral cleft lip	cleft lip and palate	RCA	1	1
DOID:674	cleft palate	Palatoschisis|Uranostaphyloschisis (disorder)	cleft lip with cleft palate	RCA	1	1
DOID:9296	cleft lip	Palatoschisis|Uranostaphyloschisis (disorder)|cleft lip, unilateral, complete|cheiloschisis|complete unilateral cleft lip|hare lip|Labium leporinum	cleft lip with cleft palate	RCA	1	1
DOID:674	cleft palate	cleft lip, unilateral, complete|hare lip|cheiloschisis|complete unilateral cleft lip|Labium leporinum|Uranostaphyloschisis (disorder)|Palatoschisis	cleft lip with cleft palate cleft lip without cleft palate	RCA	1	1
DOID:9296	cleft lip	cleft lip, unilateral, complete|hare lip|cheiloschisis|complete unilateral cleft lip|Labium leporinum	cleft lip with cleft palate cleft lip without cleft palate	RCA	1	1
DOID:674	cleft palate	Uranostaphyloschisis (disorder)|Palatoschisis	cleft lip without cleft palate	RCA	0	1
DOID:9296	cleft lip	Uranostaphyloschisis (disorder)|Palatoschisis|cleft lip, unilateral, complete|Labium leporinum|hare lip|cheiloschisis|complete unilateral cleft lip	cleft lip without cleft palate	RCA	1	1
DOID:674	cleft palate	Labium leporinum|hare lip|cleft lip, unilateral, complete|complete unilateral cleft lip|cheiloschisis|Palatoschisis|Uranostaphyloschisis (disorder)	cleft palate with cleft lip	RCA	1	1
DOID:9296	cleft lip	Labium leporinum|hare lip|cleft lip, unilateral, complete|complete unilateral cleft lip|cheiloschisis	cleft palate with cleft lip	RCA	1	1
DOID:225	syndrome	syndrome, NOS|syndrome	clove syndrome, somatic	RCA	1	1
DOID:10316	pneumoconiosis	Pneumoconiosis (disorder)|Pneumoconiosis NOS|Pneumoconioses|pneumoconiosis|Pneumoconiosis, unspecified|Pneumoconiosis NOS (disorder)	coal workers pneumoconiosis	RCA	1	1
DOID:10316	pneumoconiosis	pneumoconiosis|Pneumoconioses|Pneumoconiosis NOS (disorder)|Pneumoconiosis, unspecified|Pneumoconiosis NOS|Pneumoconiosis (disorder)	coal workers- pneumoconiosis	RCA	1	1
DOID:326	ischemia	ischemia	cold ischemia	RCA	1	1
DOID:162	cancer	malignant neoplasm|primary cancer|malignant tumor	colon cancer, advanced	RCA	1	1
DOID:219	colon cancer	malignant neoplasm|primary cancer|malignant tumor|	colon cancer, advanced	RCA	1	1
DOID:162	cancer	malignant tumor|primary cancer|malignant neoplasm	colon cancer, hereditary nonpolyposis, type 7	RCA	1	1
DOID:219	colon cancer	malignant tumor|primary cancer|malignant neoplasm|	colon cancer, hereditary nonpolyposis, type 7	RCA	1	1
DOID:657	adenoma	acinic cell adenoma|acinar cell adenoma (morphologic abnormality)|adenomas|acinar cell adenoma	colorectal adenomas	RCA	1	1
DOID:299	adenocarcinoma	adenocarcinoma, no subtype (morphologic abnormality)|adenocarcinoma|adenocarcinomas|adenocarcinoma NOS (morphologic abnormality)	colorectal adenomatous polyps and adenocarcinoma	RCA	1	1
DOID:162	cancer	malignant tumor|malignant neoplasm|primary cancer	colorectal cancer irinotecan cytotoxicity	RCA	1	1
DOID:9256	colorectal cancer	malignant tumor|malignant neoplasm|primary cancer|	colorectal cancer irinotecan cytotoxicity	RCA	1	1
DOID:162	cancer	malignant neoplasm|primary cancer|malignant tumor	colorectal cancer with chromosomal instability	RCA	1	1
DOID:9256	colorectal cancer	malignant neoplasm|primary cancer|malignant tumor|	colorectal cancer with chromosomal instability	RCA	1	1
DOID:162	cancer	primary cancer|malignant neoplasm|malignant tumor	colorectal cancer, gastric cancer	RCA	1	1
DOID:9256	colorectal cancer	primary cancer|malignant neoplasm|malignant tumor|primary cancer|malignant neoplasm|malignant tumor|	colorectal cancer, gastric cancer	RCA	1	1
DOID:162	cancer	malignant tumor|malignant neoplasm|primary cancer	colorectal cancer, gastric cancer	RCA	1	1
DOID:9256	colorectal cancer	malignant tumor|malignant neoplasm|primary cancer|malignant tumor|malignant neoplasm|primary cancer|	colorectal cancer, gastric cancer	RCA	1	1
DOID:162	cancer	malignant neoplasm|primary cancer|malignant tumor	colorectal cancer, hereditary nonpolyposis, type 4	RCA	1	1
DOID:9256	colorectal cancer	malignant neoplasm|primary cancer|malignant tumor|	colorectal cancer, hereditary nonpolyposis, type 4	RCA	1	1
DOID:162	cancer	primary cancer|malignant tumor|malignant neoplasm	colorectal cancer, hereditary nonpolyposis, type 5	RCA	1	1
DOID:9256	colorectal cancer	primary cancer|malignant tumor|malignant neoplasm|	colorectal cancer, hereditary nonpolyposis, type 5	RCA	1	1
DOID:162	cancer	primary cancer|malignant tumor|malignant neoplasm	colorectal cancer, hereditary nonpolyposis, type 6	RCA	1	1
DOID:9256	colorectal cancer	primary cancer|malignant tumor|malignant neoplasm|	colorectal cancer, hereditary nonpolyposis, type 6	RCA	1	1
DOID:162	cancer	malignant tumor|primary cancer|malignant neoplasm	colorectal cancer, somatic	RCA	1	1
DOID:9256	colorectal cancer	malignant tumor|primary cancer|malignant neoplasm|	colorectal cancer, somatic	RCA	1	1
DOID:162	cancer	malignant neoplasm|primary cancer|malignant tumor	colorectal cancer, susceptibility to, 12	RCA	1	1
DOID:9256	colorectal cancer	malignant neoplasm|primary cancer|malignant tumor|	colorectal cancer, susceptibility to, 12	RCA	1	1
DOID:305	carcinoma	epithelioma|malignant epithelioma|malignant Epithelioma|Epithelioma, malignant (morphologic abnormality)|carcinoma	colorectal carcinoma	RCA	1	1
DOID:0050574	L-2-hydroxyglutaric aciduria	L-2-HYDROXYGLUTARIC ACIDEMIA	combined d-2- and l-2-hydroxyglutaric aciduria	RCA	1	1
DOID:14749	methylmalonic acidemia	methylmalonic aciduria mut type|METHYLMALONIC ACIDURIA DUE TO METHYLMALONYL-CoA MUTASE DEFICIENCY|METHYLMALONICACIDURIA DUE TO METHYLMALONIC CoA MUTASE deficiency|METHYLMALONIC ACIDURIA, VITAMIN B12-RESPONSIVE, DUE TO DEFECT IN SYNTHESIS OF ADENOSYLCOBALAMIN, cblB TYPE|methylmalonic aciduria cblB type|METHYLMALONIC ACIDEMIA, cblB TYPE|METHYLMALONIC ACIDURIA, VITAMIN B12-RESPONSIVE, DUE TO DEFECT …	combined malonic and methylmalonic aciduria	RCA	1	1
DOID:12995	conduct disorder		conduct disorder (case status)	RCA	1	1
DOID:12995	conduct disorder		conduct disorder (interaction)	RCA	1	1
DOID:12995	conduct disorder		conduct disorder (symptom count)	RCA	1	1
DOID:0050572	cone-rod dystrophy	cone-rod retinal dystrophy	cone-rod dystrophy 16	RCA	1	1
DOID:0050572	cone-rod dystrophy	cone-rod retinal dystrophy	cone-rod dystrophy 17	RCA	1	1
DOID:11294	arteriovenous malformation	Racemose aneurysm (morphologic abnormality)|Racemose Angioma|Cirsoid aneurysm (disorder)|Arteriovenous hemangioma (disorder)|arteriovenous malformation|Cirsoid aneurysm|Racemose hemangioma (morphologic abnormality)	congenital arteriovenous malformation	RCA	1	1
DOID:83	cataract		congenital cataract	RCA	1	1
DOID:5212	congenital disorder of glycosylation	carbohydrate-deficient glycoprotein syndrome	congenital disorder of glycosylation, type iik	RCA	1	1
DOID:759	congenital disorder	carbohydrate-deficient glycoprotein syndrome|congenital abnormality	congenital disorder of glycosylation, type iik	RCA	1	1
DOID:5212	congenital disorder of glycosylation	carbohydrate-deficient glycoprotein syndrome	congenital disorder of glycosylation, type iil	RCA	1	1
DOID:759	congenital disorder	carbohydrate-deficient glycoprotein syndrome|congenital abnormality	congenital disorder of glycosylation, type iil	RCA	1	1
DOID:5212	congenital disorder of glycosylation	carbohydrate-deficient glycoprotein syndrome	congenital disorder of glycosylation, type ir	RCA	1	1
DOID:759	congenital disorder	carbohydrate-deficient glycoprotein syndrome|congenital abnormality	congenital disorder of glycosylation, type ir	RCA	1	1
DOID:5212	congenital disorder of glycosylation	carbohydrate-deficient glycoprotein syndrome	congenital disorder of glycosylation, type is	RCA	1	1
DOID:759	congenital disorder	carbohydrate-deficient glycoprotein syndrome|congenital abnormality	congenital disorder of glycosylation, type is	RCA	1	1
DOID:5212	congenital disorder of glycosylation	carbohydrate-deficient glycoprotein syndrome	congenital disorder of glycosylation, type it	RCA	1	1
DOID:759	congenital disorder	carbohydrate-deficient glycoprotein syndrome|congenital abnormality	congenital disorder of glycosylation, type it	RCA	1	1
DOID:5212	congenital disorder of glycosylation	carbohydrate-deficient glycoprotein syndrome	congenital disorder of glycosylation, type iu	RCA	1	1
DOID:759	congenital disorder	carbohydrate-deficient glycoprotein syndrome|congenital abnormality	congenital disorder of glycosylation, type iu	RCA	1	1
DOID:5212	congenital disorder of glycosylation	carbohydrate-deficient glycoprotein syndrome	congenital disorder of glycosylation, x-linked	RCA	1	1
DOID:759	congenital disorder	carbohydrate-deficient glycoprotein syndrome|congenital abnormality	congenital disorder of glycosylation, x-linked	RCA	1	1
DOID:1682	congenital heart defect	Heart Malformation|Congenital anomaly of heart|heart defect|Congenital Heart Defects	congenital heart defects, multiple types	RCA	1	1
DOID:114	heart disease		congenital heart disease, nonsyndromic, 2	RCA	1	1
DOID:225	syndrome	syndrome, NOS|syndrome	congenital long qt syndrome	RCA	1	1
DOID:2843	long QT syndrome	syndrome, NOS|syndrome|LQT|long Q-T syndrome|Romano-Ward syndrome|Romano-Ward syndrome (disorder)	congenital long qt syndrome	RCA	1	1
DOID:11372	megacolon	Dilatation of colon|Megacolon, other than Hirschsprung's|Megacolon, not Hirschsprung's (disorder)|Megacolon excluding Hirschsprung's disease (disorder)|Megacolon|Megacolon NOS (disorder)|Megacolon excluding Hirschsprung's disease	congenital megacolon	RCA	1	1
DOID:1227	neutropenia		congenital neutropenia	RCA	1	1
DOID:225	syndrome	syndrome, NOS|syndrome	congenital short bowel and malrotation syndrome	RCA	1	1
DOID:6000	congestive heart failure	Congestive heart disease|CHF|Weak heart|Cardiac Failure Congestive	congestive heart failure and beta-blocker response, modifier of	RCA	1	1
DOID:11782	astigmatism	Unspecified astigmatism (disorder)|astigmatism|Astigmatism NOS (disorder)|Astigmatism (disorder)|Astigmatism, unspecified	corneal astigmatism	RCA	1	1
DOID:2121	ectodermal dysplasia	Ectodermal dysplasia (disorder)|Congenital ectodermal dysplasia|Congenital ectodermal defect|Congenital ectodermal defect (disorder)	corneal intraepithelial dyskeratosis and ectodermal dysplasia	RCA	1	1
DOID:11725	Cornelia de Lange syndrome	syndrome, NOS|syndrome|De Lange syndrome (disorder)|Brachmann de Lange syndrome	cornelia de lange syndrome 4	RCA	1	1
DOID:225	syndrome	syndrome, NOS|syndrome	cornelia de lange syndrome 4	RCA	1	1
DOID:11725	Cornelia de Lange syndrome	syndrome|syndrome, NOS|Brachmann de Lange syndrome|De Lange syndrome (disorder)	cornelia de lange syndrome 5	RCA	1	1
DOID:225	syndrome	syndrome|syndrome, NOS	cornelia de lange syndrome 5	RCA	1	1
DOID:1936	atherosclerosis		coronary atherosclerosis	RCA	1	1
DOID:114	heart disease	Coronary disease|CHD (coronary heart disease)|CHD - Coronary heart disease||	coronary heart disease, susceptibility to, 6	RCA	1	1
DOID:3393	coronary heart disease	Coronary disease|CHD (coronary heart disease)|CHD - Coronary heart disease	coronary heart disease, susceptibility to, 6	RCA	1	1
DOID:225	syndrome	syndrome, NOS|syndrome	corticobasal syndrome	RCA	1	1
DOID:225	syndrome	syndrome|syndrome, NOS	cowden syndrome 3	RCA	1	1
DOID:6457	Cowden disease	syndrome|syndrome, NOS|dysplastic Gangliocytoma of Cerebellum|MULTIPLE HAMARTOMA SYNDROME|Lhermitte-Duclos disease (disorder)|Cowden syndrome|COWDEN SYNDROME	cowden syndrome 3	RCA	1	1
DOID:225	syndrome	syndrome|syndrome, NOS	cowden syndrome 4	RCA	1	1
DOID:6457	Cowden disease	syndrome|syndrome, NOS|dysplastic Gangliocytoma of Cerebellum|Lhermitte-Duclos disease (disorder)|Cowden syndrome|COWDEN SYNDROME|MULTIPLE HAMARTOMA SYNDROME	cowden syndrome 4	RCA	1	1
DOID:225	syndrome	syndrome, NOS|syndrome	cowden syndrome 5	RCA	1	1
DOID:6457	Cowden disease	syndrome, NOS|syndrome|COWDEN SYNDROME|MULTIPLE HAMARTOMA SYNDROME|Lhermitte-Duclos disease (disorder)|dysplastic Gangliocytoma of Cerebellum|Cowden syndrome	cowden syndrome 5	RCA	1	1
DOID:225	syndrome	syndrome, NOS|syndrome	cowden syndrome 6	RCA	1	1
DOID:6457	Cowden disease	syndrome, NOS|syndrome|Lhermitte-Duclos disease (disorder)|Cowden syndrome|COWDEN SYNDROME|MULTIPLE HAMARTOMA SYNDROME|dysplastic Gangliocytoma of Cerebellum	cowden syndrome 6	RCA	1	1
DOID:0080032	craniodiaphyseal dysplasia		craniodiaphyseal dysplasia, autosomal dominant	RCA	1	1
DOID:0050577	Sensenbrenner syndrome	cranioectodermal dysplasia|Levin syndrome	cranioectodermal dysplasia 3	RCA	1	1
DOID:0050577	Sensenbrenner syndrome	cranioectodermal dysplasia|Levin syndrome	cranioectodermal dysplasia 4	RCA	1	1
DOID:225	syndrome	syndrome|syndrome, NOS	craniofacial anomalies and anterior segment dysgenesis syndrome	RCA	1	1
DOID:225	syndrome	syndrome|syndrome, NOS	craniofacial dysmorphism, skeletal anomalies, and mental retardation syndrome	RCA	1	1
DOID:2340	craniosynostosis	Premature closure of cranial sutures	craniosynostosis and dental anomalies	RCA	1	1
DOID:2340	craniosynostosis	Premature closure of cranial sutures	craniosynostosis with radiohumeral fusions and other skeletal and craniofacial anomalies	RCA	1	1
DOID:2340	craniosynostosis	Premature closure of cranial sutures	craniosynostosis, nonspecific	RCA	1	1
DOID:1074	kidney failure	renal failure, unspecified|renal failure syndrome (disorder)|renal failure NOS|renal failure unspecified (disorder)|renal failure|renal failure unspecified|renal Failure|KIDNEY FAILURE	creatinine kidney failure, chronic	RCA	1	1
DOID:11949	Creutzfeldt-Jakob syndrome	Jakob-Creutzfeldt disease|Creutzfeldt-Jakob disease|Creutzfeldt-Jacob disease|Transmissible virus dementia (disorder)|Jakob-Creutzfeldt disease (disorder)|CJD (Creutzfeldt Jakob disease)|Subacute spongiform encephalopathy	creutzfeldt-jakob disease (variant)	RCA	1	1
DOID:8778	Crohn's disease	Granulomatous Colitis|Pediatric Crohn's disease|Crohn's disease of large bowel|Crohn's disease of colon (disorder)|regional colitis|regional ileocolitis|Crohn disease|regional enteritis of small intestine with large intestine|eleocolitis|regional Ileitis|Crohn's Colitis|regional enteritis of the large bowel	crohn disease	RCA	1	1
DOID:8778	Crohn's disease	Granulomatous Colitis|regional ileocolitis|Crohn's disease of colon (disorder)|Pediatric Crohn's disease|regional Ileitis|Crohn's disease of large bowel|regional colitis|Crohn disease|regional enteritis of the large bowel|regional enteritis of small intestine with large intestine|eleocolitis|Crohn's Colitis	crohn's disease [regional enteritis]	RCA	1	1
DOID:10608	celiac disease	Coeliac disease|Coeliac disease [Ambiguous]|Steatorrhoea - idiopathic|Idiopathic steatorrhea|Celiac disease (disorder)|Celiac disease NOS (disorder)|Celiac disease|celiac sprue	crohn's disease and celiac disease	RCA	1	1
DOID:8778	Crohn's disease	Coeliac disease|Coeliac disease [Ambiguous]|Steatorrhoea - idiopathic|Idiopathic steatorrhea|Celiac disease (disorder)|Celiac disease NOS (disorder)|Celiac disease|celiac sprue|Crohn's disease of large bowel|Granulomatous Colitis|regional colitis|Crohn disease|regional enteritis of small intestine with large intestine|regional enteritis of the large bowel|regional Ileitis|Pediatric Crohn's diseas…	crohn's disease and celiac disease	RCA	1	1
DOID:8778	Crohn's disease	regional colitis|regional Ileitis|eleocolitis|Crohn's disease of large bowel|regional enteritis of the large bowel|Granulomatous Colitis|Crohn disease|Crohn's Colitis|Crohn's disease of colon (disorder)|Pediatric Crohn's disease|regional ileocolitis|regional enteritis of small intestine with large intestine	crohn's disease and psoriasis	RCA	1	1
DOID:8893	psoriasis		crohn's disease and psoriasis	RCA	1	1
DOID:11335	sarcoidosis	lymphogranulomatosis|Boeck Sarcoid, any site	crohn's disease and sarcoidosis (combined)	RCA	1	1
DOID:8778	Crohn's disease	lymphogranulomatosis|Boeck Sarcoid, any site||regional enteritis of small intestine with large intestine|regional ileocolitis|Crohn disease|regional enteritis of the large bowel|Granulomatous Colitis|Crohn's disease of colon (disorder)|Crohn's Colitis|eleocolitis|Pediatric Crohn's disease|regional colitis|Crohn's disease of large bowel|regional Ileitis	crohn's disease and sarcoidosis (combined)	RCA	1	1
DOID:0050589	inflammatory bowel disease		crohn's disease inflammatory bowel disease	RCA	1	1
DOID:8778	Crohn's disease	Crohn disease|regional enteritis of small intestine with large intestine|Crohn's disease of large bowel|regional ileocolitis|eleocolitis|Pediatric Crohn's disease|regional colitis|regional enteritis of the large bowel|Crohn's disease of colon (disorder)|Granulomatous Colitis|Crohn's Colitis|regional Ileitis	crohn's disease inflammatory bowel disease	RCA	1	1
DOID:8577	ulcerative colitis	Left-sided ulcerative colitis	crohn's disease ulcerative colitis	RCA	1	1
DOID:8778	Crohn's disease	Left-sided ulcerative colitis||eleocolitis|Crohn disease|Crohn's disease of colon (disorder)|Crohn's Colitis|regional ileocolitis|regional enteritis of small intestine with large intestine|Pediatric Crohn's disease|Granulomatous Colitis|regional enteritis of the large bowel|regional Ileitis|regional colitis|Crohn's disease of large bowel	crohn's disease ulcerative colitis	RCA	1	1
DOID:8577	ulcerative colitis	Left-sided ulcerative colitis	crohn's, ulcerative colitis	RCA	1	1
DOID:1508	candidiasis	Disseminated candidiasis (disorder)|Disseminated candidiasis|systemic candidiasis	cutaneous candidiasis	RCA	1	1
DOID:1749	squamous cell carcinoma	carcinoma|Epithelioma, malignant (morphologic abnormality)|malignant epithelioma|epithelioma|malignant Epithelioma|squamous cell Epithelioma|squamous cell carcinoma (disorder)|squamous cell cancer|malignant squamous cell tumor|squamous cell carcinoma (morphologic abnormality)|squamous cell carcinoma NOS (morphologic abnormality)|squamous carcinoma|epidermoid carcinoma	cutaneous squamous cell carcinoma	RCA	1	1
DOID:305	carcinoma	carcinoma|Epithelioma, malignant (morphologic abnormality)|malignant epithelioma|epithelioma|malignant Epithelioma	cutaneous squamous cell carcinoma	RCA	1	1
DOID:1272	telangiectasis	primary cancer|malignant tumor|malignant neoplasm|syndrome, NOS|syndrome|telangiectasia	cutaneous telangiectasia and cancer syndrome, familial	RCA	1	1
DOID:162	cancer	primary cancer|malignant tumor|malignant neoplasm	cutaneous telangiectasia and cancer syndrome, familial	RCA	1	1
DOID:225	syndrome	primary cancer|malignant tumor|malignant neoplasm|syndrome, NOS|syndrome	cutaneous telangiectasia and cancer syndrome, familial	RCA	1	1
DOID:3144	cutis laxa	Cutis laxa (disorder)|Cutis laxa|loose skin	cutis laxa, autosomal dominant 2	RCA	1	1
DOID:3144	cutis laxa	Cutis laxa (disorder)|loose skin|Cutis laxa	cutis laxa, autosomal recessive, type ib	RCA	1	1
DOID:3144	cutis laxa	loose skin|Cutis laxa|Cutis laxa (disorder)	cutis laxa, autosomal recessive, type iiia	RCA	1	1
DOID:3144	cutis laxa	Cutis laxa|loose skin|Cutis laxa (disorder)	cutis laxa, autosomal recessive, type iiib	RCA	1	1
DOID:1485	cystic fibrosis	CF|mucoviscidosis	cystic fibrosis (meconium ileus)	RCA	1	1
DOID:1485	cystic fibrosis	mucoviscidosis|CF	cystic fibrosis severity	RCA	1	1
DOID:2975	cystic kidney	cystic kidney disease|cystic kidney|renal Cyst|KIDNEY CYST|cystic disease of kidney (disorder)	cystic kidney diseases	RCA	1	1
DOID:8622	measles	morbilli	cytokine response to measles vaccine	RCA	0	1
DOID:1240	leukemia		cytomegalovirus leukemia	RCA	1	1
DOID:3612	retinitis	Retinitis (disorder)|Retinitis NOS|Retinitis NOS (disorder)|retinitis	cytomegalovirus retinitis	RCA	1	1
DOID:9588	encephalitis		dawson's inclusion body encephalitis	RCA	1	1
DOID:0050700	cardiomyopathy	Cardiomyopathies	dcm - dilated cardiomyopathy	RCA	1	1
DOID:12930	dilated cardiomyopathy	Cardiomyopathies|Cardiomyopathy, congestive|primary dilated cardiomyopathy (disorder)	dcm - dilated cardiomyopathy	RCA	1	1
DOID:0060053	peripheral neuropathy		deafness, autosomal dominant, with peripheral neuropathy	RCA	1	1
DOID:870	neuropathy		deafness, autosomal dominant, with peripheral neuropathy	RCA	1	1
DOID:1682	congenital heart defect	Heart Malformation|Congenital Heart Defects|Congenital anomaly of heart|heart defect	deafness, congenital heart defects, and posterior embryotoxon	RCA	1	1
DOID:381	arthropathy	Ankylosis of joint of lower leg (disorder)|Joint ankylosis of the ankle and/or foot (disorder)|Joint ankylosis of the forearm (disorder)|ankylosis of hand joint|Ankylosis of multiple joints|Joint ankylosis of the shoulder region (disorder)|ankylosis of joint of pelvic region and thigh|Ankylosis of joint of hand (disorder)|Ankylosis of joint of forearm (disorder)|Joint ankylosis of the pelvic regi…	degenerative arthropathy	RCA	1	1
DOID:381	arthropathy	Ankylosis of multiple joints|Joint ankylosis of the forearm (disorder)|ankylosis of ankle and foot joint|Ankylosis of joint of hand (disorder)|Joint ankylosis of the shoulder region (disorder)|Joint ankylosis of the pelvic region and thigh|Joint ankylosis of the upper arm|Ankylosis of joint of shoulder region (disorder)|ankylosis of lower leg joint|ankylosis of joint of shoulder region|ankylosis …	degenerative arthropathy (disorder)	RCA	1	1
DOID:1289	neurodegenerative disease	degenerative disease|Neurodegenerative disease	degenerative disease of nervous system, unspecified	RCA	1	1
DOID:225	syndrome	syndrome, NOS|syndrome	delayed sleep phase syndrome, susceptibility to	RCA	1	1
DOID:10241	thalassemia	Sickle-cell thalassemia without crisis|thalassemia Hb-S disease without crisis|thalassemia Hb-S disease with crisis|Sickle-cell thalassemia with crisis	delta-beta thalassemia	RCA	1	1
DOID:12217	Lewy body dementia	Diffuse Lewy body disease (disorder)|Lewy body disease|Lewy body dementia|Dementia with Lewy bodies|Senile dementia of the Lewy body type (disorder)	dementia in lewy body disease	RCA	1	1
DOID:1307	dementia		dementia in lewy body disease	RCA	1	1
DOID:1307	dementia		dementia longevity	RCA	1	1
DOID:1307	dementia		dementia, frontotemporal	RCA	1	1
DOID:1307	dementia		dementia, vascular	RCA	1	1
DOID:1307	dementia		dementia, vascular, susceptibility to	RCA	1	1
DOID:12205	dengue disease	classic dengue|Dengue Fever|breakbone fever	dengue fever, protection against	RCA	1	1
DOID:1205	hypersensitivity reaction type I disease	hypersensitivity|allergy	depression drug hypersensitivity	RCA	1	1
DOID:2723	dermatitis	Dermatitis NOS|Other chronic dermatitis due to solar radiation|skin inflammation NOS (disorder)|Dermatitis, NOS|skin inflammation NOS|Other dermatitis due to solar radiation|Dermatitis NOS (disorder)|Dermatitis (disorder) [Ambiguous]|dermatitis|Dermatitis (disorder)	dermatitis and eczema, trichoroethylene-induced	RCA	1	1
DOID:2723	dermatitis	skin inflammation NOS (disorder)|Other chronic dermatitis due to solar radiation|Other dermatitis due to solar radiation|dermatitis|skin inflammation NOS|Dermatitis (disorder)|Dermatitis (disorder) [Ambiguous]|Dermatitis NOS|Dermatitis, NOS|Dermatitis NOS (disorder)	dermatitis, atopic	RCA	1	1
DOID:2723	dermatitis	skin inflammation NOS|Dermatitis, NOS|Other chronic dermatitis due to solar radiation|Dermatitis NOS (disorder)|dermatitis|Dermatitis (disorder)|Dermatitis NOS|Other dermatitis due to solar radiation|Dermatitis (disorder) [Ambiguous]|skin inflammation NOS (disorder)	dermatitis, atopic/genetics	RCA	1	1
DOID:3507	dermatofibrosarcoma	Dermatofibrosarcoma (morphologic abnormality)|Dermatofibrosarcoma NOS (morphologic abnormality)|Dermatofibrosarcoma (disorder)|dermatofibrosarcoma	dermatofibrosarcoma protuberans	RCA	1	1
DOID:9351	diabetes mellitus	diabetes mellitus|Diabetes mellitus (disorder)|Diabetes|Diabetes NOS|Diabetes mellitus	diabetes (gestational)	RCA	1	1
DOID:9351	diabetes mellitus	Diabetes|Diabetes NOS|diabetes mellitus|Diabetes mellitus (disorder)|Diabetes mellitus	diabetes (incident)	RCA	1	1
DOID:9351	diabetes mellitus	Diabetes mellitus|Diabetes mellitus (disorder)|diabetes mellitus|Diabetes|Diabetes NOS	diabetes complications	RCA	1	1
DOID:9351	diabetes mellitus	Diabetes mellitus|diabetes mellitus|Diabetes mellitus (disorder)|Diabetes NOS|Diabetes	diabetes mellitus type 2 and obesity	RCA	1	1
DOID:9970	obesity	Diabetes mellitus|diabetes mellitus|Diabetes mellitus (disorder)|Diabetes NOS|Diabetes|Diabetes mellitus|diabetes mellitus|Diabetes mellitus (disorder)|Diabetes NOS|Diabetes|	diabetes mellitus type 2 and obesity	RCA	1	1
DOID:9351	diabetes mellitus	Diabetes|Diabetes NOS|diabetes mellitus|Diabetes mellitus|Diabetes mellitus (disorder)	diabetes mellitus type ii	RCA	1	1
DOID:9351	diabetes mellitus	Diabetes mellitus (disorder)|Diabetes mellitus|Diabetes NOS|Diabetes|diabetes mellitus	diabetes mellitus, insulin-dependent	RCA	1	1
DOID:9351	diabetes mellitus	Diabetes mellitus (disorder)|Diabetes|diabetes mellitus|Diabetes NOS|Diabetes mellitus	diabetes mellitus, noninsulin-dependent	RCA	1	1
DOID:9351	diabetes mellitus	Diabetes mellitus (disorder)|Diabetes|Diabetes mellitus|Diabetes NOS|diabetes mellitus	diabetes mellitus, type 1	RCA	1	1
DOID:9351	diabetes mellitus	Diabetes mellitus|diabetes mellitus|Diabetes NOS|Diabetes|Diabetes mellitus (disorder)	diabetes mellitus, type 2	RCA	1	1
DOID:9351	diabetes mellitus	Diabetes NOS|Diabetes|Diabetes mellitus|Diabetes mellitus (disorder)|diabetes mellitus	diabetes related insulin traits	RCA	1	1
DOID:9351	diabetes mellitus	Diabetes mellitus|Diabetes NOS|Diabetes mellitus (disorder)|Diabetes|diabetes mellitus	diabetes, gestational	RCA	1	1
DOID:0050524	maturity-onset diabetes of the young	Diabetes|Diabetes mellitus|Diabetes mellitus (disorder)|diabetes mellitus|Diabetes NOS|MODY|MASON-TYPE DIABETES	diabetes, mody	RCA	1	1
DOID:9351	diabetes mellitus	Diabetes|Diabetes mellitus|Diabetes mellitus (disorder)|diabetes mellitus|Diabetes NOS	diabetes, mody	RCA	1	1
DOID:9351	diabetes mellitus	Diabetes|Diabetes mellitus (disorder)|Diabetes mellitus|diabetes mellitus|Diabetes NOS	diabetes, mody3	RCA	1	1
DOID:9351	diabetes mellitus	Diabetes mellitus|diabetes mellitus|Diabetes|Diabetes mellitus (disorder)|Diabetes NOS	diabetes, type 1	RCA	1	1
DOID:9351	diabetes mellitus	Diabetes|diabetes mellitus|Diabetes mellitus|Diabetes NOS|Diabetes mellitus (disorder)	diabetes, type 1 with aitd	RCA	1	1
DOID:7148	rheumatoid arthritis	Inflammatory disorder of joint|atrophic Arthritis|Arthritis or polyarthritis, rheumatic	diabetes, type 1 rheumatoid arthritis	RCA	1	1
DOID:848	arthritis	Inflammatory disorder of joint	diabetes, type 1 rheumatoid arthritis	RCA	1	1
DOID:9351	diabetes mellitus	Inflammatory disorder of joint|atrophic Arthritis|Arthritis or polyarthritis, rheumatic|Diabetes|Diabetes mellitus (disorder)|Diabetes NOS|Diabetes mellitus|diabetes mellitus	diabetes, type 1 rheumatoid arthritis	RCA	1	1
DOID:9351	diabetes mellitus	diabetes mellitus|Diabetes mellitus (disorder)|Diabetes mellitus|Diabetes NOS|Diabetes	diabetes, type 2	RCA	1	1
DOID:225	syndrome	syndrome|syndrome, NOS	diabetes, type 2 metabolic syndrome	RCA	1	1
DOID:9351	diabetes mellitus	syndrome|syndrome, NOS|Diabetes NOS|diabetes mellitus|Diabetes mellitus|Diabetes mellitus (disorder)|Diabetes	diabetes, type 2 metabolic syndrome	RCA	1	1
DOID:9351	diabetes mellitus	Diabetes mellitus (disorder)|Diabetes NOS|Diabetes|diabetes mellitus|Diabetes mellitus	diabetes, type 2 plasminogen activator inhibitor type 1 levels	RCA	1	1
DOID:2370	diabetic nephropathy		diabetic nephropathy diabetic neuropathy	RCA	1	1
DOID:870	neuropathy		diabetic nephropathy diabetic neuropathy	RCA	1	1
DOID:9743	diabetic neuropathy		diabetic nephropathy diabetic neuropathy	RCA	1	1
DOID:1339	Diamond-Blackfan anemia	Blackfan-Diamond syndrome|chronic constitutional pure red cell anaemia|chronic constitutional pure red cell aplasia (disorder)|Anemia, Diamond-Blackfan|Blackfan - Diamond syndrome	diamond-blackfan anemia 11	RCA	1	1
DOID:2355	anemia		diamond-blackfan anemia 11	RCA	1	1
DOID:13250	diarrhea	infectious diarrhea|Diarrhea of presumed infectious origin (disorder)|Diarrhea of presumed infectious origin [dup] (disorder)|Diarrhea & vomiting -? infect	diarrhea 6	RCA	1	1
DOID:162	cancer	malignant neoplasm|malignant tumor|primary cancer	digestive cancer	RCA	1	1
DOID:11405	diphtheria	corynebacterium infection	diphtheria, susceptibility to	RCA	1	1
DOID:5419	schizophrenia	schizophrenia-1	disrupted in schizophrenia 1	RCA	1	1
DOID:162	cancer	malignant neoplasm|primary cancer|malignant tumor	distal colorectal cancer	RCA	1	1
DOID:9256	colorectal cancer	malignant neoplasm|primary cancer|malignant tumor|	distal colorectal cancer	RCA	1	1
DOID:1205	hypersensitivity reaction type I disease	allergy|hypersensitivity	drug allergy	RCA	1	1
DOID:1205	hypersensitivity reaction type I disease	allergy|hypersensitivity	drug hypersensitivity	RCA	1	1
DOID:3007	ductal carcinoma	carcinoma|Epithelioma, malignant (morphologic abnormality)|malignant epithelioma|epithelioma|malignant Epithelioma|duct carcinoma, NOS	ductal carcinoma of the breast	RCA	1	1
DOID:305	carcinoma	carcinoma|Epithelioma, malignant (morphologic abnormality)|malignant epithelioma|epithelioma|malignant Epithelioma	ductal carcinoma of the breast	RCA	1	1
DOID:2855	hyperthyroxinemia		dysalbuminemic hyperthyroxinemia	RCA	1	1
DOID:2729	dyskeratosis congenita	Dyskeratosis congenita (disorder)	dyskeratosis congenita, autosomal dominant 2	RCA	1	1
DOID:2729	dyskeratosis congenita	Dyskeratosis congenita (disorder)	dyskeratosis congenita, autosomal dominant 3	RCA	1	1
DOID:2729	dyskeratosis congenita	Dyskeratosis congenita (disorder)	dyskeratosis congenita, autosomal recessive 2	RCA	1	1
DOID:2729	dyskeratosis congenita	Dyskeratosis congenita (disorder)	dyskeratosis congenita, autosomal recessive 3	RCA	1	1
DOID:2729	dyskeratosis congenita	Dyskeratosis congenita (disorder)	dyskeratosis congenita, autosomal recessive 4	RCA	1	1
DOID:2729	dyskeratosis congenita	Dyskeratosis congenita (disorder)	dyskeratosis congenita, autosomal recessive, 5	RCA	1	1
DOID:306	dyskinetic syndrome	Dyskinesia	dyskinesia, drug-induced	RCA	1	1
DOID:306	dyskinetic syndrome	Dyskinesia	dyskinesia, familial, with facial myokymia	RCA	1	1
DOID:13417	alexia	Aphemesthaesia|acquired dyslexia	dyslexia and alexia	RCA	1	1
DOID:4428	dyslexia		dyslexia and alexia	RCA	1	1
DOID:4428	dyslexia		dyslexia and other symbolic dysfunctions, not elsewhere classified	RCA	1	1
DOID:114	heart disease		dyslipidemia heart disease, ischemic hypercholesterolemia hypertriglyceridemia	RCA	1	1
DOID:2487	hypercholesterolemia	hypercholesteremia	dyslipidemia heart disease, ischemic hypercholesterolemia hypertriglyceridemia	RCA	1	1
DOID:2321	dyspepsia	Indigestion NOS (finding)|Indigestion|indigestion|Indigestion (finding)|Dyspepsia, indigestion NOS|dyspepsia|Indigestion NOS|Dyspepsia (disorder) [Ambiguous]	dyspepsia in helicobacter pylori-infected japanese individuals	RCA	1	1
DOID:543	dystonia	Dystonia, unspecified|dystonia|Dystonia (finding)	dystonia 21	RCA	1	1
DOID:543	dystonia	Dystonia (finding)|Dystonia, unspecified|dystonia	dystonia 24	RCA	1	1
DOID:543	dystonia	Dystonia, unspecified|dystonia|Dystonia (finding)	dystonia 25	RCA	1	1
DOID:543	dystonia	Dystonia, unspecified|dystonia|Dystonia (finding)	dystonia, dopa responsive	RCA	1	1
DOID:543	dystonia	Dystonia, unspecified|Dystonia (finding)|dystonia	dystonia, early-onset atypical, with myoclonic features	RCA	1	1
DOID:543	dystonia	dystonia|Dystonia, unspecified|Dystonia (finding)	dystonia, primary cervical	RCA	1	1
DOID:543	dystonia	dystonia|Dystonia, unspecified|Dystonia (finding)	dystonia, primary torsion	RCA	1	1
DOID:225	syndrome	syndrome, NOS|syndrome	eagle-barrett syndrome	RCA	1	1
DOID:9970	obesity		early onset extreme obesity	RCA	1	1
DOID:2121	ectodermal dysplasia	Congenital ectodermal defect (disorder)|Congenital ectodermal defect|Ectodermal dysplasia (disorder)|Congenital ectodermal dysplasia	ectodermal dysplasia 11a, hypohidrotic/hair/tooth type	RCA	1	1
DOID:2121	ectodermal dysplasia	Ectodermal dysplasia (disorder)|Congenital ectodermal defect (disorder)|Congenital ectodermal dysplasia|Congenital ectodermal defect	ectodermal dysplasia 11b, hypohidrotic/hair/tooth type, autosomal recessive	RCA	1	1
DOID:2121	ectodermal dysplasia	Ectodermal dysplasia (disorder)|Congenital ectodermal dysplasia|Congenital ectodermal defect (disorder)|Congenital ectodermal defect	ectodermal dysplasia 5, hair/nail type	RCA	1	1
DOID:2121	ectodermal dysplasia	Congenital ectodermal dysplasia|Congenital ectodermal defect|Ectodermal dysplasia (disorder)|Congenital ectodermal defect (disorder)	ectodermal dysplasia 6, hair/nail type	RCA	1	1
DOID:2121	ectodermal dysplasia	Congenital ectodermal dysplasia|Congenital ectodermal defect (disorder)|Ectodermal dysplasia (disorder)|Congenital ectodermal defect	ectodermal dysplasia 7, hair/nail type	RCA	1	1
DOID:2121	ectodermal dysplasia	Ectodermal dysplasia (disorder)|Congenital ectodermal defect (disorder)|Congenital ectodermal dysplasia|Congenital ectodermal defect	ectodermal dysplasia 8, hair/tooth/nail type	RCA	1	1
DOID:2121	ectodermal dysplasia	Congenital ectodermal defect|Congenital ectodermal dysplasia|Congenital ectodermal defect (disorder)|Ectodermal dysplasia (disorder)	ectodermal dysplasia 9, hair/nail type	RCA	1	1
DOID:14787	Fryns syndrome		ectopia lentis and lujan fryns syndrome	RCA	1	1
DOID:225	syndrome	syndrome, NOS|syndrome	ectopia lentis and lujan fryns syndrome	RCA	1	1
DOID:225	syndrome	syndrome, NOS|syndrome	edict syndrome	RCA	1	1
DOID:13359	Ehlers-Danlos syndrome	Cutis hyperelastica|elastic skin	ehlers-danlos syndrome with progressive kyphoscoliosis, myopathy, and hearing loss	RCA	1	1
DOID:225	syndrome	Cutis hyperelastica|elastic skin|syndrome|syndrome, NOS	ehlers-danlos syndrome with progressive kyphoscoliosis, myopathy, and hearing loss	RCA	1	1
DOID:423	myopathy	Cutis hyperelastica|elastic skin|syndrome|syndrome, NOS|	ehlers-danlos syndrome with progressive kyphoscoliosis, myopathy, and hearing loss	RCA	1	1
DOID:225	syndrome	syndrome, NOS|syndrome	emberger syndrome	RCA	1	1
DOID:11726	Emery-Dreifuss muscular dystrophy	Emery-Dreifuss muscular dystrophy|Emery-Dreifuss muscular dystrophy (disorder)	emery-dreifuss muscular dystrophy 7, ad	RCA	1	1
DOID:9884	muscular dystrophy	Emery-Dreifuss muscular dystrophy|Emery-Dreifuss muscular dystrophy (disorder)|	emery-dreifuss muscular dystrophy 7, ad	RCA	1	1
DOID:936	brain disease	encephalopathy	encephalopathy, acute, infection-induced, 4, susceptibility to	RCA	1	1
DOID:936	brain disease	encephalopathy	encephalopathy, acute, infection-induced, susceptibility to, 6	RCA	1	1
DOID:936	brain disease	encephalopathy	encephalopathy, progressive mitochondrial, with proximal renal tubulopathy due to cytochrome c oxidase deficiency	RCA	1	1
DOID:2991	stromal neoplasm	stromal tumors|Stromal tumor (morphologic abnormality)	endometrial stromal tumors	RCA	1	1
DOID:11963	esophagitis	Eosinophilic esophagitis (disorder)|Eosinophilic Esophagitis|acute esophagitis (disorder)|acute esophagitis	eosinophilic esophagitis (pediatric)	RCA	1	1
DOID:13922	eosinophilic esophagitis	Eosinophilic esophagitis (disorder)|Eosinophilic Esophagitis	eosinophilic esophagitis (pediatric)	RCA	1	1
DOID:2730	epidermolysis bullosa	Epidermolysis bullosa (disorder)|acantholysis bullosa|Epidermolysis bullosa	epidermolysis bullosa, nonspecific, autosomal recessive	RCA	1	1
DOID:1697	ichthyosis	ichthyoses	epidermolytic ichthyosis	RCA	1	1
DOID:3390	palmoplantar keratosis	Keratosis palmaris et plantaris|Palmoplantar Keratoderma|Keratosis palmaris et plantaris (disorder)	epidermolytic palmoplantar keratoderma	RCA	1	1
DOID:936	brain disease	encephalopathy	epileptic encephalopathy, early infantile, 13	RCA	1	1
DOID:936	brain disease	encephalopathy	epileptic encephalopathy, early infantile, 14	RCA	1	1
DOID:936	brain disease	encephalopathy	epileptic encephalopathy, early infantile, 15	RCA	1	1
DOID:423	myopathy		epiphyseal dysplasia, multiple, with myopathy	RCA	1	1
DOID:615	leukopenia	leukopenia|Leucopenia|Leukopenia (disorder)	epirubicin-induced leukopenia	RCA	1	1
DOID:225	syndrome	syndrome, NOS|syndrome	episodic pain syndrome, familial	RCA	1	1
DOID:162	cancer	primary cancer|malignant tumor|malignant neoplasm	epithelial ovarian cancer	RCA	1	1
DOID:2394	ovarian cancer	primary cancer|malignant tumor|malignant neoplasm|primary ovarian cancer|neoplasm of ovary (disorder)|tumor of the Ovary|ovarian neoplasm|malignant tumour of ovary|ovary cancer|malignant Ovarian tumor|primary malignant neoplasm of ovary and other uterine adnexa (disorder)|ovary neoplasm|ovarian cancer|malignant tumor of ovary (disorder)	epithelial ovarian cancer	RCA	1	1
DOID:0060058	lymphoma	melanoma|malignant melanoma, morphology (morphologic abnormality)|malignant melanoma (disorder)|Naevocarcinoma|malignant melanoma NOS (morphologic abnormality)|malignant melanoma|malignant Epithelioma|malignant epithelioma|epithelioma|Epithelioma, malignant (morphologic abnormality)|carcinoma|squamous cell carcinoma (morphologic abnormality)|epidermoid carcinoma|squamous cell carcinoma (disorder)…	epithelial ovarian, gastric, cervical, squamous cell carcinoma of the oropharynx, non-hodgkin's lymphoma, breast, endometrial, oesophageal, leukoplakia, cutaneous melanoma	RCA	1	1
DOID:1749	squamous cell carcinoma	melanoma|malignant melanoma, morphology (morphologic abnormality)|malignant melanoma (disorder)|Naevocarcinoma|malignant melanoma NOS (morphologic abnormality)|malignant melanoma|malignant Epithelioma|malignant epithelioma|epithelioma|Epithelioma, malignant (morphologic abnormality)|carcinoma|squamous cell carcinoma (morphologic abnormality)|epidermoid carcinoma|squamous cell carcinoma (disorder)…	epithelial ovarian, gastric, cervical, squamous cell carcinoma of the oropharynx, non-hodgkin's lymphoma, breast, endometrial, oesophageal, leukoplakia, cutaneous melanoma	RCA	1	1
DOID:1909	melanoma	melanoma|malignant melanoma, morphology (morphologic abnormality)|malignant melanoma (disorder)|Naevocarcinoma|malignant melanoma NOS (morphologic abnormality)|malignant melanoma	epithelial ovarian, gastric, cervical, squamous cell carcinoma of the oropharynx, non-hodgkin's lymphoma, breast, endometrial, oesophageal, leukoplakia, cutaneous melanoma	RCA	1	1
DOID:305	carcinoma	melanoma|malignant melanoma, morphology (morphologic abnormality)|malignant melanoma (disorder)|Naevocarcinoma|malignant melanoma NOS (morphologic abnormality)|malignant melanoma|malignant Epithelioma|malignant epithelioma|epithelioma|Epithelioma, malignant (morphologic abnormality)|carcinoma	epithelial ovarian, gastric, cervical, squamous cell carcinoma of the oropharynx, non-hodgkin's lymphoma, breast, endometrial, oesophageal, leukoplakia, cutaneous melanoma	RCA	1	1
DOID:10283	prostate cancer	malignant neoplasm|primary cancer|malignant tumor|neoplasm of prostate (disorder)|prostatic cancer|tumor of the prostate|NGP - New growth of prostate|malignant tumor of the prostate|prostatic neoplasm|malignant tumor of prostate (disorder)|prostate neoplasm	erectile dysfunction and prostate cancer treatment	RCA	1	1
DOID:162	cancer	malignant neoplasm|primary cancer|malignant tumor	erectile dysfunction and prostate cancer treatment	RCA	1	1
DOID:299	adenocarcinoma	adenocarcinoma NOS (morphologic abnormality)|adenocarcinoma|adenocarcinoma, no subtype (morphologic abnormality)|adenocarcinomas	esophageal adenocarcinoma	RCA	1	1
DOID:10548	cardia cancer	primary cancer|malignant neoplasm|malignant tumor|malignant neoplasm of cardia of stomach|Ca cardia - stomach	esophageal and gastric cardia cancer	RCA	1	1
DOID:162	cancer	primary cancer|malignant neoplasm|malignant tumor	esophageal and gastric cardia cancer	RCA	1	1
DOID:162	cancer	malignant tumor|malignant neoplasm|primary cancer	esophageal cancer and gastric cancer	RCA	1	1
DOID:5041	esophageal cancer	malignant tumor|malignant neoplasm|primary cancer|malignant tumor|malignant neoplasm|primary cancer|malignant neoplasm of abdominal esophagus|malignant tumor of lower third of esophagus (disorder)|malignant neoplasm of lower third of oesophagus|malignant neoplasm of middle third of esophagus|Ca middle third oesophagus|malignant tumor of the middle Third of the esophagus|Ca lower third oesophagus|…	esophageal cancer and gastric cancer	RCA	1	1
DOID:162	cancer	adenocarcinoma, no subtype (morphologic abnormality)|adenocarcinoma|adenocarcinomas|adenocarcinoma NOS (morphologic abnormality)|malignant tumor|primary cancer|malignant neoplasm	esophageal cancer gastric cardiac adenocarcinoma	RCA	1	1
DOID:299	adenocarcinoma	adenocarcinoma, no subtype (morphologic abnormality)|adenocarcinoma|adenocarcinomas|adenocarcinoma NOS (morphologic abnormality)	esophageal cancer gastric cardiac adenocarcinoma	RCA	1	1
DOID:5041	esophageal cancer	adenocarcinoma, no subtype (morphologic abnormality)|adenocarcinoma|adenocarcinomas|adenocarcinoma NOS (morphologic abnormality)|malignant tumor|primary cancer|malignant neoplasm|malignant tumor of lower third of esophagus (disorder)|malignant neoplasm of upper third esophagus|malignant neoplasm of lower third of oesophagus|malignant neoplasm of upper third of esophagus|malignant neoplasm of abdo…	esophageal cancer gastric cardiac adenocarcinoma	RCA	1	1
DOID:162	cancer	primary cancer|malignant neoplasm|malignant tumor	esophageal cancer gastric cardiac cancer	RCA	1	1
DOID:5041	esophageal cancer	primary cancer|malignant neoplasm|malignant tumor|primary cancer|malignant neoplasm|malignant tumor|malignant neoplasm of lower third of oesophagus|Ca middle third esophagus (disorder)|malignant tumor of Distal Third of esophagus|Ca lower third esophagus (disorder)|Ca lower third oesophagus|malignant tumor of abdominal esophagus|malignant tumor of middle third of esophagus (disorder)|malignant ne…	esophageal cancer gastric cardiac cancer	RCA	1	1
DOID:162	cancer	malignant neoplasm|malignant tumor|primary cancer	esophageal cancer, alcohol-related, susceptibility to	RCA	1	1
DOID:5041	esophageal cancer	malignant neoplasm|malignant tumor|primary cancer|malignant neoplasm of upper third esophagus|malignant neoplasm of distal third of esophagus|malignant neoplasm of middle third of esophagus|malignant tumor of Proximal Third of esophagus|Ca middle third oesophagus|malignant tumor of abdominal esophagus|malignant neoplasm of lower third of esophagus|malignant neoplasm of proximal third of esophagus…	esophageal cancer, alcohol-related, susceptibility to	RCA	1	1
DOID:1107	esophageal carcinoma	carcinoma OF ESOPHAGUS|carcinoma of oesophagus|carcinoma of esophagus (disorder)|cancer of esophagus|cancer of oesophagus	esophageal carcinoma, somatic 133239	RCA	1	1
DOID:305	carcinoma	carcinoma OF ESOPHAGUS|carcinoma of oesophagus|carcinoma of esophagus (disorder)|cancer of esophagus|cancer of oesophagus|epithelioma|malignant epithelioma|malignant Epithelioma|Epithelioma, malignant (morphologic abnormality)|carcinoma	esophageal carcinoma, somatic 133239	RCA	1	1
DOID:10763	hypertension	vascular hypertensive disorder|hyperpiesia|HTN|High blood pressure (& [essential hypertension])	essential (primary) hypertension	RCA	1	1
DOID:2228	thrombocytosis	Platelet count above reference range|Thrombocytosis (disorder)|Thrombocythaemia|THROMBOCYTHEMIA|Thrombocythemia (finding)|Thrombocythaemia (disorder)|thrombocytosis	essential thrombocytosis	RCA	1	1
DOID:299	adenocarcinoma	adenocarcinoma, no subtype (morphologic abnormality)|adenocarcinomas|adenocarcinoma|adenocarcinoma NOS (morphologic abnormality)	ethmoid intestinal-type adenocarcinoma	RCA	1	1
DOID:936	brain disease	encephalopathy	ethylmalonic encephalopathy	RCA	1	1
DOID:225	syndrome	syndrome|syndrome, NOS	familial cold autoinflammatory syndrome 3	RCA	1	1
DOID:1307	dementia		familial dementia	RCA	1	1
DOID:9351	diabetes mellitus	diabetes insipidus|Diabetes insipidus|Diabetes insipidus (disorder)|diabetes mellitus|Diabetes mellitus (disorder)|Diabetes|Diabetes mellitus|Diabetes NOS	familial diabetes insipidus	RCA	1	1
DOID:9409	diabetes insipidus	diabetes insipidus|Diabetes insipidus|Diabetes insipidus (disorder)	familial diabetes insipidus	RCA	1	1
DOID:0050120	hemophagocytic lymphohistiocytosis	haemophagocytic syndrome|Hemophagocytic syndrome|Haemophagocytic lymphohistiocytosis|HPS|Hemophagocytic Lymphohistiocytosis	familial hemophagocytic lymphohistiocytosis	RCA	1	1
DOID:557	kidney disease	Polycystic kidney, unspecified type|Polycystic kidney disease|Polycystic kidney disease NOS|PCK - Polycystic kidney disease|Polycystic kidney disease NOS (disorder)|Polycystic kidney|polycystic kidney|Polycystic kidney, unspecified type|Polycystic kidney disease|Polycystic kidney disease NOS|PCK - Polycystic kidney disease|Polycystic kidney disease NOS (disorder)|Polycystic kidney|polycystic kidn…	familial polycystic kidney disease	RCA	1	1
DOID:898	polycystic kidney disease	Polycystic kidney, unspecified type|Polycystic kidney disease|Polycystic kidney disease NOS|PCK - Polycystic kidney disease|Polycystic kidney disease NOS (disorder)|Polycystic kidney|polycystic kidney|Polycystic kidney, unspecified type|Polycystic kidney disease|Polycystic kidney disease NOS|PCK - Polycystic kidney disease|Polycystic kidney disease NOS (disorder)|Polycystic kidney|polycystic kidn…	familial polycystic kidney disease	RCA	1	1
DOID:2355	anemia		fanconi anemia, complementation group g	RCA	1	1
DOID:2355	anemia		fanconi anemia, complementation group l	RCA	1	1
DOID:2355	anemia		fanconi anemia, complementation group m	RCA	1	1
DOID:2355	anemia		fanconi anemia, complementation group p	RCA	1	1
DOID:225	syndrome	syndrome, NOS|syndrome	fanconi bickel syndrome	RCA	1	1
DOID:225	syndrome	syndrome, NOS|syndrome	fatigue syndrome	RCA	1	1
DOID:225	syndrome	syndrome, NOS|syndrome	fatigue syndrome; postviral	RCA	1	1
DOID:225	syndrome	syndrome|syndrome, NOS	feingold syndrome 2	RCA	1	1
DOID:5223	infertility		female infertility	RCA	1	1
DOID:225	syndrome	syndrome, NOS|syndrome	fetal hydantoin syndrome	RCA	1	1
DOID:5082	liver cirrhosis	Cirrhosis of liver NOS|Cirrhosis of liver (disorder)|liver cirrhosis|Cirrhosis of liver NOS (disorder)|Cirrhosis|cirrhosis	fibrosis and cirrhosis of liver	RCA	1	1
DOID:225	syndrome	syndrome|syndrome, NOS	fils syndrome	RCA	1	1
DOID:225	syndrome	syndrome|syndrome, NOS	floating-harbor syndrome	RCA	1	1
DOID:162	cancer	malignant neoplasm|malignant tumor|primary cancer	fluorouracil treatment response in colorectal cancer	RCA	1	1
DOID:9256	colorectal cancer		fluorouracil treatment response in colorectal cancer	RCA	1	1
DOID:0060058	lymphoma	lymphoid cancer	follicular [nodular] non-hodgkin's lymphoma	RCA	1	1
DOID:299	adenocarcinoma	adenocarcinoma NOS (morphologic abnormality)|adenocarcinomas|adenocarcinoma|adenocarcinoma, no subtype (morphologic abnormality)	follicular adenocarcinoma nos (c73)	RCA	1	1
DOID:299	adenocarcinoma	adenocarcinomas|adenocarcinoma, no subtype (morphologic abnormality)|adenocarcinoma NOS (morphologic abnormality)|adenocarcinoma	follicular adenocarcinoma, trabecular (c73)	RCA	1	1
DOID:299	adenocarcinoma	adenocarcinomas|adenocarcinoma NOS (morphologic abnormality)|adenocarcinoma|adenocarcinoma, no subtype (morphologic abnormality)	follicular adenocarcinoma, well differentiated (c73)	RCA	1	1
DOID:5419	schizophrenia	schizophrenia-1	formal thought disorder in schizophrenia	RCA	1	1
DOID:225	syndrome	syndrome|syndrome, NOS	fragile x-associated tremor ataxia syndrome	RCA	1	1
DOID:2566	corneal dystrophy	Corneal dystrophy (disorder)|Corneal Dystrophy|hereditary corneal dystrophy|corneal dystrophy	fuch's corneal dystrophy	RCA	1	1
DOID:2566	corneal dystrophy	hereditary corneal dystrophy|Corneal dystrophy (disorder)|corneal dystrophy|Corneal Dystrophy	fuchs's corneal dystrophy	RCA	1	1
DOID:13938	amenorrhea	Amenorrhea NOS (finding)|Amenorrhea (finding)|Amenorrhoea|Amenorrhoea NOS|AMENORRHEA|absence of menstruation|amenia	functional hypothalamic amenorrhea	RCA	1	1
DOID:8440	ileus	Ileus of intestine|Ileus, NOS|ileus	gallstone ileus	RCA	1	1
DOID:225	syndrome	syndrome|syndrome, NOS	gardner syndrome	RCA	1	1
DOID:225	syndrome	syndrome, NOS|syndrome	gardner's syndrome	RCA	1	1
DOID:162	cancer	malignant tumor|malignant neoplasm|primary cancer	gastric cancer	RCA	1	1
DOID:305	carcinoma	malignant epithelioma|epithelioma|Epithelioma, malignant (morphologic abnormality)|malignant Epithelioma|carcinoma	gastric carcinoma	RCA	1	1
DOID:1749	squamous cell carcinoma	adenocarcinoma of Cardia of stomach|squamous cell cancer|squamous carcinoma|malignant squamous cell tumor|squamous cell carcinoma (morphologic abnormality)|squamous cell carcinoma (disorder)|squamous cell carcinoma NOS (morphologic abnormality)|epidermoid carcinoma|squamous cell Epithelioma	gastric cardia adenocarcinoma and esophageal squamous cell carcinoma	RCA	1	1
DOID:299	adenocarcinoma	adenocarcinoma of Cardia of stomach|squamous cell cancer|squamous carcinoma|malignant squamous cell tumor|squamous cell carcinoma (morphologic abnormality)|squamous cell carcinoma (disorder)|squamous cell carcinoma NOS (morphologic abnormality)|epidermoid carcinoma|squamous cell Epithelioma|carcinoma|malignant epithelioma|Epithelioma, malignant (morphologic abnormality)|malignant Epithelioma|epit…	gastric cardia adenocarcinoma and esophageal squamous cell carcinoma	RCA	1	1
DOID:305	carcinoma	adenocarcinoma of Cardia of stomach|squamous cell cancer|squamous carcinoma|malignant squamous cell tumor|squamous cell carcinoma (morphologic abnormality)|squamous cell carcinoma (disorder)|squamous cell carcinoma NOS (morphologic abnormality)|epidermoid carcinoma|squamous cell Epithelioma|carcinoma|malignant epithelioma|Epithelioma, malignant (morphologic abnormality)|malignant Epithelioma|epit…	gastric cardia adenocarcinoma and esophageal squamous cell carcinoma	RCA	1	1
DOID:6271	gastric cardia adenocarcinoma	adenocarcinoma of Cardia of stomach	gastric cardia adenocarcinoma and esophageal squamous cell carcinoma	RCA	1	1
DOID:10808	gastric ulcer	acute gastric ulcer with hemorrhage and perforation, with obstruction|acute gastric ulcer with hemorrhage AND perforation (disorder)|acute gastric ulcer without hemorrhage and without perforation|acute gastric ulcer without hemorrhage, without perforation AND without obstruction (disorder)|acute gastric ulcer with hemorrhage, with obstruction|acute gastric ulcer without mention of hemorrhage or p…	gastric ulcer, hiv, malaria	RCA	1	1
DOID:12365	malaria	acute gastric ulcer with hemorrhage and perforation, with obstruction|acute gastric ulcer with hemorrhage AND perforation (disorder)|acute gastric ulcer without hemorrhage and without perforation|acute gastric ulcer without hemorrhage, without perforation AND without obstruction (disorder)|acute gastric ulcer with hemorrhage, with obstruction|acute gastric ulcer without mention of hemorrhage or p…	gastric ulcer, hiv, malaria	RCA	1	1
DOID:162	cancer	malignant tumor|malignant neoplasm|primary cancer	gastric/esophageal cancer	RCA	1	1
DOID:10534	stomach cancer	malignant neoplasm|primary cancer|malignant tumor|malignant neoplasm of lesser curvature of stomach, unspecified|Ca body - stomach (disorder)|malignant tumor of lesser curve of stomach (disorder)|Ca lesser curvature - stomach (disorder)|malignant tumor of greater curve of stomach (disorder)|gastric neoplasm|ca greater curvature of stomach|neoplasm of stomach (disorder)|stomach neoplasm|malignant …	gastritis stomach cancer	RCA	1	1
DOID:162	cancer	malignant neoplasm|primary cancer|malignant tumor	gastritis stomach cancer	RCA	1	1
DOID:4029	gastritis	malignant neoplasm|primary cancer|malignant tumor|malignant neoplasm of lesser curvature of stomach, unspecified|Ca body - stomach (disorder)|malignant tumor of lesser curve of stomach (disorder)|Ca lesser curvature - stomach (disorder)|malignant tumor of greater curve of stomach (disorder)|gastric neoplasm|ca greater curvature of stomach|neoplasm of stomach (disorder)|stomach neoplasm|malignant …	gastritis stomach cancer	RCA	1	1
DOID:4029	gastritis	Idiopathic erosive/hemorrhagic gastritis (disorder)|chronic Gastritis|acute gastritis, without mention of hemorrhage|Gastritis [Ambiguous]|gastritis|acute hemorrhagic gastritis (disorder)|chronic gastritis (disorder)|Erosive gastropathy (disorder)|GASTRITIS HEMORRHAGIC|acute hemorrhagic gastritis [dup] (disorder)|chronic gastritis|Gastritis (disorder)|Erosive Gastritis|Hemorrhagic Gastritis|Other…	gastritis, chronic atrophic	RCA	1	1
DOID:2991	stromal neoplasm	stromal tumors|Stromal tumor (morphologic abnormality)	gastrointestinal stromal tumors	RCA	1	1
DOID:225	syndrome	syndrome, NOS|syndrome	general adaptation syndrome	RCA	1	1
DOID:225	syndrome	syndrome, NOS|syndrome	genitopatellar syndrome	RCA	1	1
DOID:5683	hereditary breast ovarian cancer	Familial breast and Ovarian cancer syndrome|BRCA2|BRCA1	genotyping of frequent brca1/2 snps	RCA	0	1
DOID:11714	gestational diabetes	diabetes mellitus|Diabetes NOS|Diabetes|Diabetes mellitus|Diabetes mellitus (disorder)|diabetes mellitus|Diabetes NOS|Diabetes|Diabetes mellitus|Diabetes mellitus (disorder)|diabetes mellitus|Diabetes NOS|Diabetes|Diabetes mellitus|Diabetes mellitus (disorder)|Gestational diabetes mellitus|GDM|Maternal gestational diabetes mellitus	gestational diabetes mellitus (disorder)	RCA	1	1
DOID:9351	diabetes mellitus	diabetes mellitus|Diabetes NOS|Diabetes|Diabetes mellitus|Diabetes mellitus (disorder)	gestational diabetes mellitus (disorder)	RCA	1	1
DOID:2446	gigantism	Anterior pituitary hyperfunction|Pituitary gigantism	gigantism due to ghrf hypersecretion	RCA	1	1
DOID:2219	Glanzmann's thrombasthenia	Thrombocytasthenia|Glycoprotein IIb/IIIa defect	glanzmann's thrombasthenia, type ii	RCA	1	1
DOID:1686	glaucoma		glaucoma (exfoliation)	RCA	1	1
DOID:1686	glaucoma		glaucoma (primary open-angle)	RCA	1	1
DOID:1686	glaucoma		glaucoma, open-angle	RCA	1	1
DOID:1686	glaucoma		glaucoma, primary open-angle	RCA	1	1
DOID:3070	malignant glioma	Gliomas (morphologic abnormality)|glioma (morphologic abnormality)|glioma, malignant, no ICD-O subtype|glioma NOS (morphologic abnormality)|glial cell tumor|glioma, malignant|malignant glioma (morphologic abnormality)|glioma NOS|glioma, NOS|malignant glioma - category|glioma|malignant Neuroglial tumor|Neuroglial tumor	glioma (high-grade)	RCA	1	1
DOID:3070	malignant glioma	Neuroglial tumor|glioma|glioma, malignant, no ICD-O subtype|glioma NOS (morphologic abnormality)|glioma NOS|malignant glioma - category|glioma (morphologic abnormality)|glial cell tumor|Gliomas (morphologic abnormality)|glioma, malignant|glioma, NOS|malignant Neuroglial tumor|malignant glioma (morphologic abnormality)	glioma susceptibility 7	RCA	1	1
DOID:9351	diabetes mellitus	diabetes mellitus|Diabetes NOS|Diabetes|Diabetes mellitus (disorder)|Diabetes mellitus	glomerular disorders in diabetes mellitus	RCA	1	1
DOID:2921	glomerulonephritis		glomerulonephritis membranous	RCA	1	1
DOID:2921	glomerulonephritis		glomerulonephritis, iga	RCA	1	1
DOID:9351	diabetes mellitus	diabetes mellitus|Diabetes NOS|Diabetes|Diabetes mellitus (disorder)|Diabetes mellitus	glycemic control in type 1 diabetes (hba1c)	RCA	1	1
DOID:12176	goiter		goiter, familial, due to ttf-1 defect	RCA	1	1
DOID:225	syndrome	syndrome|syndrome, NOS	gorlin syndrome	RCA	1	1
DOID:225	syndrome	syndrome|syndrome, NOS	gracile syndrome	RCA	1	1
DOID:12361	Graves' disease	exophthalmic goiter|Grave's disease|Toxic diffuse goiter with exophthalmos (disorder)	graves ophthalmology graves' disease	RCA	1	1
DOID:225	syndrome	syndrome, NOS|syndrome	gray platelet syndrome	RCA	1	1
DOID:225	syndrome	syndrome, NOS|syndrome	griscelli syndrome	RCA	1	1
DOID:10652	Alzheimer's disease	Dementia of the Alzheimer's type|Alzheimer's disease (disorder)|AD|Dementia in Alzheimer's disease, unspecified (disorder)|Alzheimers Dementia|Alzheimer's disease|Dementia in Alzheimer's disease (disorder)	gwas of alzheimer's disease	RCA	1	1
DOID:10652	Alzheimer's disease	Dementia in Alzheimer's disease, unspecified (disorder)|Alzheimer's disease (disorder)|Alzheimers Dementia|Dementia of the Alzheimer's type|Dementia in Alzheimer's disease (disorder)|Alzheimer's disease|AD	gwas of alzheimer's disease biomarkers	RCA	1	1
DOID:8689	anorexia nervosa		gwas of anorexia nervosa	RCA	1	1
DOID:2841	asthma	exercise-induced asthma|Bronchial hypersensitivity|bronchial hyperreactivity|Exercise-induced asthma (disorder)|Exercise induced asthma|chronic obstructive asthma with status asthmaticus|chronic obstructive asthma with acute exacerbation|chronic obstructive asthma|Exercise-induced asthma	gwas of asthma	RCA	1	1
DOID:1094	attention deficit hyperactivity disorder	hyperkinesis|attention deficit disorder	gwas of attention deficit hyperactivity disorder	RCA	1	1
DOID:10652	Alzheimer's disease	Dementia in Alzheimer's disease, unspecified (disorder)|Alzheimers Dementia|Alzheimer's disease (disorder)|Alzheimer's disease|Dementia of the Alzheimer's type|Dementia in Alzheimer's disease (disorder)|AD	gwas of biomarkers in cerebrospinal fluid relating to alzheimer's disease	RCA	1	1
DOID:3312	bipolar disorder	schizophrenia-1|mixed bipolar disorder|Manic Bipolar Affective disorder|manic disorder|manic depression|bipolar disorder manic phase|bipolar depression|Manic Depressive disorder|Manic bipolar I disorder	gwas of bipolar disorder and schizophrenia	RCA	1	1
DOID:5419	schizophrenia	schizophrenia-1	gwas of bipolar disorder and schizophrenia	RCA	1	1
DOID:3312	bipolar disorder	manic disorder|Manic Depressive disorder|manic depression|bipolar depression|mixed bipolar disorder|Manic Bipolar Affective disorder|bipolar disorder manic phase|Manic bipolar I disorder	gwas of bipolar disorder in the japanese population	RCA	1	1
DOID:3083	chronic obstructive pulmonary disease	chronic obstructive lung disease [Ambiguous]|chronic obstructive lung disease|chronic obstructive airway disease|chronic obstructive pulmonary disease finding|COLD (chronic obstructive lung disease)|COPD|CHRONIC OBSTRUCTIVE pulmonary DISEASE|chronic obstructive lung disease (disorder)|chronic obstructive airways disease NOS (disorder)|COPD NOS|chronic obstructive airways disease NOS	gwas of body mass in chronic obstructive pulmonary disease	RCA	1	1
DOID:1612	breast cancer	mammary tumor|breast cancer|mammary cancer|Ca breast - NOS|breast tumor|malignant neoplasm of breast|malignant tumor of the breast|primary breast cancer	gwas of breast cancer	RCA	1	1
DOID:162	cancer	mammary tumor|breast cancer|mammary cancer|Ca breast - NOS|breast tumor|malignant neoplasm of breast|malignant tumor of the breast|primary breast cancer|malignant neoplasm|malignant tumor|primary cancer	gwas of breast cancer	RCA	1	1
DOID:1040	chronic lymphocytic leukemia		gwas of chronic lymphocytic leukemia	RCA	1	1
DOID:1240	leukemia		gwas of chronic lymphocytic leukemia	RCA	1	1
DOID:162	cancer	primary cancer|malignant tumor|malignant neoplasm	gwas of colorectal cancer	RCA	1	1
DOID:9256	colorectal cancer		gwas of colorectal cancer	RCA	1	1
DOID:114	heart disease	CHD (coronary heart disease)|Coronary disease|CHD - Coronary heart disease||	gwas of coronary heart disease	RCA	1	1
[truncated: 1,474 more rows]
